# Supplementary material for: Macrophage Coordination of the Interferon Lambda Immune Response
Source: Front Immunol. 2019 Nov 19;10:2674. doi: 10.3389/fimmu.2019.02674 (PMC6878940; doi:10.3389/fimmu.2019.02674)
Supplement: Supplementary file 1 [file Table_1.XLSX]

## Sheet: Table S1
Table S1. Genes significantly regulated by IFN-λ3 (M-CSF)
Gene	logFC	logCPM	LR	PValue	FDR	Sig
IFITM1	7.88301	3.40297	579.75	4.25088e-128	8.97432e-125	yes
OTOF	7.63148	4.09974	848.196	1.79418e-186	5.68172e-183	yes
RSAD2	7.40767	8.18305	2020.88	0	0	yes
IFI27	7.29694	5.06498	1397.71	6.61442e-306	4.18924e-302	yes
IFI44L	6.3098	6.90906	56.4109	5.88027e-14	3.83945e-12	yes
APOBEC3A	6.30398	4.63084	17.8055	2.44681e-05	0.000375227	yes
ZBP1	5.93238	2.56315	367.601	6.22992e-82	9.8643e-79	yes
ETV7	5.73932	1.2979	186.17	2.17956e-42	1.20037e-39	yes
IFIT1	5.68592	8.06142	163.681	1.77628e-37	6.6177e-35	yes
OASL	5.58734	5.15785	1092.45	1.44686e-239	6.10913e-236	yes
MX1	5.11873	8.55616	282.203	2.48589e-63	2.62407e-60	yes
IFIT2	5.02155	7.55944	108.446	2.14611e-25	4.05743e-23	yes
AXL	4.9803	2.20352	231.509	2.79375e-52	2.08167e-49	yes
CMPK2	4.83449	6.2714	128.335	9.48156e-30	2.50214e-27	yes
ISG15	4.39875	6.36106	145.173	1.96822e-33	5.66625e-31	yes
IFIT3	4.33153	8.19788	321.03	8.64015e-72	1.09445e-68	yes
NEXN	4.30787	1.80248	183.044	1.04909e-41	5.31551e-39	yes
AIM2	4.01062	1.54708	146.222	1.16103e-33	3.42019e-31	yes
ISG20	3.979	2.97276	61.4501	4.54107e-15	3.52894e-13	yes
USP18	3.89005	4.43297	305.431	2.1607e-68	2.48814e-65	yes
CCL8	3.80488	6.87556	13.9957	0.00018323	0.00208909	yes
HSH2D	3.66916	3.58873	242.262	1.26319e-54	1.00005e-51	yes
CXCL10	3.64611	1.7576	170.298	6.37007e-39	2.68966e-36	yes
IFITM3	3.54971	6.9465	104.731	1.39895e-24	2.39466e-22	yes
OAS2	3.54827	8.08432	62.1574	3.17069e-15	2.5102e-13	yes
OAS3	3.43085	8.70787	137.151	1.11752e-31	3.07731e-29	yes
MX2	3.35612	7.50447	90.7893	1.59812e-21	2.15355e-19	yes
STAP1	3.27153	1.04149	99.0322	2.48435e-23	3.83771e-21	yes
IFI6	3.269	9.40787	321.337	7.40736e-72	1.04255e-68	yes
TNFSF10	3.23893	5.40196	40.4603	2.00652e-10	8.33333e-09	yes
IDO1	3.22494	2.44542	122.402	1.88517e-28	4.42213e-26	yes
CFB	3.2174	4.50582	435.896	8.46727e-97	1.53221e-93	yes
IFI44	3.19515	6.82716	120.026	6.24248e-28	1.36334e-25	yes
XAF1	3.15878	7.05837	29.4743	5.66617e-08	1.59852e-06	yes
NAPSB	3.07446	1.48841	109.177	1.48454e-25	2.84919e-23	yes
HERC5	3.03572	5.81752	98.7797	2.82211e-23	4.30695e-21	yes
LGALS3BP	3.03029	7.92103	179.695	5.64878e-41	2.55547e-38	yes
CXCL9	3.02599	1.26425	8.13958	0.00433094	0.0278195	yes
PDGFRL	3.01217	-0.34181	37.0042	1.17875e-09	4.34048e-08	yes
PRIC285	2.94219	6.13669	38.838	4.6047e-10	1.77288e-08	yes
LY6E	2.83063	8.31507	43.856	3.5345e-11	1.66437e-09	yes
EPSTI1	2.81104	6.0302	31.0903	2.46299e-08	7.28942e-07	yes
HESX1	2.76794	1.87966	107.224	3.97508e-25	6.99338e-23	yes
GBP4	2.76713	4.38822	27.8295	1.32492e-07	3.44615e-06	yes
DDX58	2.73276	6.34285	45.2575	1.72757e-11	8.38433e-10	yes
C1R	2.67709	1.05169	54.8231	1.31882e-13	8.31117e-12	yes
BATF2	2.63256	3.76721	194.523	3.27481e-44	1.88555e-41	yes
SERPING1	2.59464	5.98977	36.1591	1.81843e-09	6.56241e-08	yes
HERC6	2.58501	4.85653	118.67	1.23695e-27	2.65567e-25	yes
OAS1	2.58165	7.4032	81.0011	2.25592e-19	2.46343e-17	yes
TLR3	2.52808	2.57194	94.5554	2.38324e-22	3.39197e-20	yes
ABCG4	2.47787	-0.49296	25.5115	4.39749e-07	1.04705e-05	yes
NT5C3	2.47227	5.08876	219.102	1.41965e-49	8.99136e-47	yes
LAG3	2.45981	0.41759	43.2533	4.80936e-11	2.19097e-09	yes
RTP4	2.44351	3.1399	166.138	5.16098e-38	1.98103e-35	yes
NEURL3	2.34395	1.46002	20.3466	6.46088e-06	0.000116747	yes
DDX60	2.32114	5.70858	155.692	9.88302e-36	3.38346e-33	yes
SAMD9L	2.31648	7.60813	78.272	8.97839e-19	9.32207e-17	yes
LAMB1	2.26386	-0.483693	23.5173	1.23793e-06	2.68507e-05	yes
GMPR	2.24669	4.95336	146.923	8.15961e-34	2.4609e-31	yes
GBP5	2.24141	4.88353	50.3932	1.2583e-12	7.0526e-11	yes
NFIX	2.23946	0.586335	45.7586	1.33761e-11	6.56724e-10	yes
TMEM229B	2.16908	2.98247	116.221	4.2522e-27	8.82993e-25	yes
C1S	2.15463	2.49272	92.8631	5.6039e-22	7.80051e-20	yes
IFI35	2.14702	6.02642	159.952	1.1594e-36	4.07947e-34	yes
IFIH1	2.13061	6.77419	68.5908	1.21168e-16	1.05126e-14	yes
IFIT5	2.09156	4.94164	40.1744	2.32266e-10	9.47034e-09	yes
HIST1H2BD	2.08785	2.25482	77.7461	1.17173e-18	1.20669e-16	yes
APOBEC3D	2.07778	1.17681	55.3726	9.97168e-14	6.3473e-12	yes
IRF7	2.07308	5.53124	34.7161	3.81466e-09	1.30595e-07	yes
SAMD9	2.05312	6.73676	225.649	5.30052e-51	3.73009e-48	yes
KLHDC7B	2.04543	1.94839	53.8472	2.16703e-13	1.32608e-11	yes
PARP9	2.02855	7.36316	168.275	1.76155e-38	6.97297e-36	yes
OLIG2	2.02107	0.329779	30.3041	3.69341e-08	1.0755e-06	yes
STAT1	2.01293	9.21953	155.017	1.3883e-35	4.62779e-33	yes
EIF2AK2	1.98385	5.74479	58.7543	1.78642e-14	1.26417e-12	yes
PLXDC1	1.97478	0.181931	22.0636	2.63761e-06	5.30328e-05	yes
SIGLEC1	1.96456	9.70277	31.6831	1.8149e-08	5.5263e-07	yes
LOC100131733	1.90611	0.57213	35.096	3.13838e-09	1.09214e-07	yes
ATP10A	1.8778	3.05928	87.9754	6.62732e-21	8.39482e-19	yes
SP110	1.87763	5.90682	48.1796	3.88911e-12	2.06123e-10	yes
APOBEC3H	1.86045	1.19293	48.9224	2.66296e-12	1.43539e-10	yes
GBP1	1.82136	5.9673	185.996	2.37892e-42	1.25557e-39	yes
FFAR2	1.80515	3.00863	100.679	1.08153e-23	1.69132e-21	yes
TRIM22	1.75928	7.76367	96.3674	9.54263e-23	1.3736e-20	yes
IL27	1.75321	-0.0755638	18.0941	2.10255e-05	0.000330025	yes
TNFSF13B	1.73245	6.43669	15.8224	6.95756e-05	0.000928676	yes
SFRP4	1.72949	-0.298392	16.2144	5.65632e-05	0.000779637	yes
RARRES3	1.723	1.40054	43.219	4.89431e-11	2.21415e-09	yes
GP1BA	1.6831	1.51338	42.7268	6.29425e-11	2.81729e-09	yes
SP140	1.68275	3.82596	17.3475	3.11305e-05	0.000463372	yes
PARP14	1.66835	8.17837	36.8375	1.28398e-09	4.70064e-08	yes
IL15RA	1.66754	2.48141	19.8463	8.3925e-06	0.000147241	yes
MDK	1.66629	2.13751	27.7028	1.41456e-07	3.65679e-06	yes
DHX58	1.65798	5.43582	49.9801	1.55309e-12	8.62852e-11	yes
SERPINB7	1.65548	-0.282543	14.5533	0.000136248	0.00163588	yes
INHBA	1.6001	1.1426	27.872	1.29609e-07	3.3781e-06	yes
C5	1.56055	4.56929	123.421	1.1278e-28	2.80115e-26	yes
PNPT1	1.54624	5.33234	67.7764	1.83124e-16	1.5568e-14	yes
EHF	1.54102	1.00934	19.1829	1.1877e-05	0.000201131	yes
IFITM2	1.52818	5.04393	57.1764	3.98422e-14	2.65622e-12	yes
PPM1K	1.52557	3.28881	58.1779	2.3945e-14	1.65744e-12	yes
TRIM5	1.50374	5.28163	34.6443	3.95788e-09	1.3477e-07	yes
HIST1H2AC	1.45793	2.52485	64.9562	7.65808e-16	6.17866e-14	yes
ITGB7	1.41455	5.99714	58.2959	2.25513e-14	1.56955e-12	yes
TAP1	1.41242	7.00969	43.567	4.09693e-11	1.89401e-09	yes
LOC200772	1.41046	0.880609	10.563	0.00115376	0.00980192	yes
CCR7	1.40489	1.1914	26.3728	2.8147e-07	6.97727e-06	yes
JUP	1.40055	6.55481	73.5926	9.6026e-18	9.35663e-16	yes
ZNF702P	1.39257	2.71796	43.796	3.64444e-11	1.70978e-09	yes
PRLR	1.37617	2.26962	31.1087	2.43971e-08	7.2544e-07	yes
HIST2H2BE	1.3649	2.88	72.2387	1.90684e-17	1.78918e-15	yes
LAMP3	1.35659	0.547172	18.5538	1.6518e-05	0.000266958	yes
APOL3	1.34089	4.79592	9.18881	0.002435	0.0176151	yes
LAP3	1.33365	7.63457	57.1922	3.95228e-14	2.64886e-12	yes
C8G	1.33107	-0.547897	9.05497	0.00261982	0.0186434	yes
SELL	1.31051	3.17866	61.1855	5.19429e-15	3.98764e-13	yes
UBE2L6	1.30881	7.11585	55.6076	8.84809e-14	5.67856e-12	yes
DTX3L	1.30521	7.16595	65.6475	5.39245e-16	4.3786e-14	yes
TOR1B	1.29802	6.15824	31.7396	1.76295e-08	5.4071e-07	yes
LYSMD2	1.29297	3.8109	40.4348	2.03283e-10	8.41498e-09	yes
IL15	1.28872	2.12949	35.4876	2.56673e-09	9.00632e-08	yes
NCAM1	1.28769	4.02426	86.156	1.66288e-20	2.02535e-18	yes
KLHL13	1.28357	2.14573	34.2429	4.86454e-09	1.62486e-07	yes
PSMB9	1.26759	4.83889	64.846	8.09876e-16	6.49284e-14	yes
HES4	1.26574	-0.485935	7.30022	0.0068946	0.0397695	yes
APOL1	1.25917	5.24683	74.7914	5.23159e-18	5.25941e-16	yes
STAT2	1.25329	8.2325	49.6096	1.8759e-12	1.03313e-10	yes
DQX1	1.24133	-0.29071	8.9134	0.00283086	0.0198443	yes
MUC1	1.23594	0.182895	11.3217	0.000766075	0.00709867	yes
ADD2	1.23533	0.394639	12.8413	0.000339055	0.00354357	yes
C5orf56	1.2323	1.67237	23.3858	1.32552e-06	2.85065e-05	yes
LOC731424	1.23168	3.46464	42.2871	7.88098e-11	3.45427e-09	yes
C1orf101	1.22831	0.104632	12.6693	0.000371716	0.00381567	yes
RNF213	1.22826	9.1552	79.0781	5.97014e-19	6.30198e-17	yes
CSRNP1	1.21677	4.25576	77.0332	1.6811e-18	1.71729e-16	yes
EDN1	1.21108	-0.445127	7.86504	0.00503997	0.0312657	yes
APOBEC3F	1.2045	2.64235	30.1386	4.02238e-08	1.16328e-06	yes
GCET2	1.20095	0.0865541	9.26844	0.00233137	0.0170308	yes
PLSCR1	1.2002	7.33284	152.822	4.1901e-35	1.36092e-32	yes
MUSTN1	1.19706	-0.4256	8.51745	0.00351757	0.023688	yes
PML	1.19643	6.39039	29.4295	5.79877e-08	1.63229e-06	yes
FAM59A	1.19506	0.672638	11.4881	0.000700414	0.00657683	yes
BST2	1.1932	7.36102	32.8585	9.91151e-09	3.1545e-07	yes
C8orf31	1.1927	0.0105392	10.9998	0.000911228	0.0081057	yes
LOC100287042	1.19249	-0.0926723	10.4946	0.00119722	0.0101101	yes
SLC38A5	1.18905	0.507571	9.03183	0.00265318	0.0188174	yes
HCP5	1.18701	4.87594	55.9525	7.42425e-14	4.79811e-12	yes
HLA-F	1.1845	6.71314	18.9063	1.37297e-05	0.000228835	yes
APOL6	1.18012	6.52552	88.3352	5.52525e-21	7.06954e-19	yes
HCG26	1.17986	0.424388	13.0212	0.000307983	0.00326736	yes
AFF3	1.17291	-0.201305	9.40688	0.00216173	0.0160414	yes
TRIM14	1.15366	6.58289	40.6125	1.85615e-10	7.73418e-09	yes
C19orf66	1.14233	5.81349	31.1699	2.36407e-08	7.04605e-07	yes
BTN3A3	1.12975	4.58951	39.5887	3.13485e-10	1.23705e-08	yes
APOBEC3G	1.12258	4.36293	43.3456	4.58772e-11	2.1053e-09	yes
FAM46A	1.12241	6.29241	61.373	4.72253e-15	3.64758e-13	yes
GGT5	1.12132	1.77306	21.1215	4.31073e-06	8.18651e-05	yes
PRICKLE1	1.12069	0.545643	13.4161	0.000249479	0.00272192	yes
CCDC102B	1.10442	2.70992	42.2248	8.13619e-11	3.54162e-09	yes
GCH1	1.10034	3.4051	59.4805	1.23509e-14	9.04331e-13	yes
COBLL1	1.10023	2.92845	33.3011	7.89399e-09	2.56393e-07	yes
DTX1	1.09657	0.349739	11.4376	0.000719728	0.00671834	yes
JPH4	1.09366	1.09404	18.2045	1.98406e-05	0.000314545	yes
GBP3	1.09	4.87642	48.7069	2.97223e-12	1.59531e-10	yes
LOC285758	1.08483	0.28748	11.1609	0.00083539	0.00760739	yes
PARP10	1.08084	6.44974	23.5931	1.19016e-06	2.59926e-05	yes
NMI	1.06957	5.30765	98.0656	4.04757e-23	6.03184e-21	yes
LOC100506388	1.0569	0.771196	8.6376	0.00329295	0.0224862	yes
TRANK1	1.05669	5.51524	39.7777	2.84579e-10	1.13357e-08	yes
SECTM1	1.04923	5.72202	28.296	1.04109e-07	2.7615e-06	yes
CD72	1.04679	2.88553	29.8171	4.74791e-08	1.36067e-06	yes
IL12RB1	1.04665	2.59816	38.5553	5.32245e-10	2.01855e-08	yes
DDX60L	1.04433	7.55075	114.183	1.18793e-26	2.3885e-24	yes
REC8	1.04068	3.08035	35.9714	2.00232e-09	7.16481e-08	yes
TRIM69	1.03707	-0.277773	6.97582	0.00826182	0.0451283	yes
KCNA3	1.02923	0.437936	10.419	0.00124727	0.0104492	yes
TTC21A	1.02686	2.82968	27.0409	1.99194e-07	5.03631e-06	yes
STAG3	1.02566	3.64334	21.0829	4.39827e-06	8.31535e-05	yes
CCDC153	1.02536	0.434986	10.7585	0.00103803	0.00901215	yes
LOC100507463	1.02214	3.80404	58.0914	2.5022e-14	1.71326e-12	yes
FTSJD2	1.00834	6.32078	40.2858	2.19396e-10	9.02301e-09	yes
C3orf47	1.0059	-0.253674	6.89659	0.00863601	0.046769	yes
KCNMB4	1.00338	2.56454	24.1915	8.72175e-07	1.95537e-05	yes
NCOA7	0.999596	5.71213	58.5085	2.02416e-14	1.42445e-12	yes
SCO2	0.998716	4.71823	52.9289	3.45848e-13	2.04713e-11	yes
C17orf87	0.998559	4.2912	69.5423	7.47921e-17	6.62512e-15	yes
C1QB	0.996833	7.22302	50.423	1.23931e-12	6.97706e-11	yes
ADAR	0.990785	8.75532	34.0713	5.31281e-09	1.76171e-07	yes
RNF144A	0.983844	1.68109	17.0277	3.68379e-05	0.000541329	yes
RASL11A	0.974752	1.86003	18.2782	1.90879e-05	0.000305286	yes
KIAA1958	0.971275	1.17354	15.1178	0.000101005	0.00127943	yes
TNFAIP6	0.969752	2.97716	19.1901	1.18323e-05	0.000200674	yes
GRIN3A	0.964196	2.48937	26.9181	2.12264e-07	5.33481e-06	yes
MCOLN2	0.957491	2.22119	24.9344	5.93133e-07	1.36853e-05	yes
TAP2	0.954921	6.84352	24.6742	6.78857e-07	1.55218e-05	yes
LGALS2	0.945	3.56746	19.1032	1.23838e-05	0.000208597	yes
SPATS2L	0.941793	6.04153	92.3295	7.33819e-22	9.99493e-20	yes
TMEM123	0.938729	8.97004	51.9638	5.65321e-13	3.25496e-11	yes
EPHB2	0.937055	6.16416	22.1757	2.48806e-06	5.03454e-05	yes
PHF15	0.936368	4.98659	85.8892	1.90301e-20	2.29575e-18	yes
TDRD7	0.930233	5.66461	60.3166	8.07622e-15	6.01773e-13	yes
IL24	0.92984	4.23173	25.5551	4.29921e-07	1.02558e-05	yes
ACSM5	0.929778	2.32333	12.3716	0.000435912	0.00437883	yes
ASCL2	0.926034	0.966209	12.4532	0.000417283	0.00422182	yes
HIST1H1C	0.924068	2.89702	34.4983	4.26624e-09	1.44108e-07	yes
RPGRIP1	0.91958	1.42944	16.4568	4.97718e-05	0.000702071	yes
FBXO6	0.918537	4.28816	61.9352	3.5495e-15	2.79264e-13	yes
BACE2	0.918213	0.171009	7.57827	0.00590761	0.0354149	yes
RASAL1	0.913928	3.36459	11.543	0.000680033	0.00642355	yes
PHF11	0.912934	5.18261	69.3112	8.40928e-17	7.34623e-15	yes
CCL5	0.907502	2.58892	25.999	3.41593e-07	8.27334e-06	yes
IRF1	0.90749	5.31669	19.0289	1.28757e-05	0.000215167	yes
IRF9	0.906604	6.2336	67.057	2.63773e-16	2.22747e-14	yes
KBTBD10	0.896251	0.561846	9.43318	0.00213094	0.0158855	yes
NUPR1	0.894269	5.11624	79.5769	4.63811e-19	4.9789e-17	yes
PARP12	0.891478	7.10335	55.0151	1.19606e-13	7.57525e-12	yes
ELL3	0.888358	1.21893	14.4594	0.000143211	0.00169855	yes
RND3	0.887968	3.06064	26.2804	2.95277e-07	7.28245e-06	yes
TLR7	0.887848	5.62621	69.358	8.21202e-17	7.22373e-15	yes
CHKB	0.885135	0.387964	7.37818	0.00660199	0.038496	yes
ITIH4	0.883334	3.46486	42.348	7.63939e-11	3.36e-09	yes
CNP	0.880383	6.6691	79.4697	4.89668e-19	5.21229e-17	yes
ABTB2	0.877429	2.00358	14.7873	0.000120341	0.00147852	yes
TFAP2E	0.874195	0.365991	7.33899	0.00674749	0.0391214	yes
B2M	0.867153	12.3807	60.5462	7.18726e-15	5.41911e-13	yes
AASS	0.866397	0.811776	10.3527	0.00129283	0.0107245	yes
DHRS9	0.861784	7.12582	20.5744	5.73593e-06	0.000104844	yes
TCN2	0.860743	6.57445	11.0591	0.000882553	0.00792597	yes
C6orf192	0.860576	5.89407	39.6269	3.07424e-10	1.21692e-08	yes
FGL2	0.859617	7.3557	19.5141	9.9861e-06	0.000171633	yes
SHISA5	0.859574	7.29825	40.3869	2.08335e-10	8.59604e-09	yes
TRIM21	0.850193	6.05283	59.1406	1.468e-14	1.04467e-12	yes
ABCC2	0.84717	0.331353	7.57219	0.00592757	0.035501	yes
HLA-A	0.84373	10.4866	18.511	1.68923e-05	0.000272232	yes
ZNF404	0.840723	0.647423	7.47426	0.00625871	0.0370117	yes
C1orf127	0.836377	3.11653	20.7555	5.21811e-06	9.63525e-05	yes
IGF1	0.832139	5.01596	14.5062	0.000139699	0.00166469	yes
MEFV	0.832139	3.51718	31.2844	2.22862e-08	6.67374e-07	yes
LOC100128288	0.829052	0.457623	6.92924	0.00847975	0.0460605	yes
PLEKHA4	0.828246	0.709564	7.13778	0.00754765	0.0425483	yes
SLIT1	0.826925	0.915388	7.86495	0.00504023	0.0312657	yes
35489	0.824312	7.44288	82.6187	9.951e-20	1.11548e-17	yes
HTR2B	0.822454	4.47434	7.33329	0.00676892	0.0392052	yes
HIST1H2BK	0.816839	4.08311	19.8283	8.47182e-06	0.000148427	yes
LOC387723	0.8114	0.59809	7.95492	0.00479569	0.0300877	yes
UBA7	0.810861	6.84797	37.0429	1.15559e-09	4.26761e-08	yes
OLFML3	0.808091	2.5198	10.8096	0.00100976	0.00879689	yes
ADAMDEC1	0.804835	8.97056	37.7231	8.15338e-10	3.04657e-08	yes
C5orf41	0.803327	5.97318	53.7607	2.26452e-13	1.37247e-11	yes
VAMP5	0.803099	2.66317	16.3025	5.39913e-05	0.000749773	yes
HPSE	0.801299	6.44653	30.5807	3.20272e-08	9.41272e-07	yes
GPR155	0.796903	4.83125	16.8148	4.12117e-05	0.000593901	yes
OLR1	0.796675	5.45017	59.3177	1.34164e-14	9.65597e-13	yes
MASTL	0.795084	4.26714	37.821	7.75417e-10	2.91018e-08	yes
PLCB1	0.794311	1.48524	11.1401	0.000844831	0.00766124	yes
TRIM6	0.790401	2.39508	17.8012	2.45232e-05	0.000375614	yes
SLFN12	0.789627	3.56496	34.4351	4.4071e-09	1.48076e-07	yes
SMAD3	0.788589	3.18405	16.3771	5.19081e-05	0.000726541	yes
IFI16	0.787927	7.91596	59.697	1.10643e-14	8.14836e-13	yes
TAGAP	0.786744	5.21888	33.438	7.35722e-09	2.40811e-07	yes
BTN3A1	0.786156	5.56885	56.6616	5.17641e-14	3.41508e-12	yes
SSB	0.785082	6.593	66.4131	3.65661e-16	3.04726e-14	yes
TMEM140	0.784739	6.23087	42.874	5.83809e-11	2.62238e-09	yes
GRIN2D	0.784718	2.2749	7.10504	0.00768674	0.0429691	yes
NCF1C	0.783615	3.93713	32.0928	1.46979e-08	4.59699e-07	yes
HLA-L	0.778893	5.42535	10.3233	0.00131358	0.0108257	yes
KIAA0226	0.7771	6.12686	44.2357	2.91121e-11	1.38211e-09	yes
CCL7	0.775335	7.50174	51.2862	7.98338e-13	4.57581e-11	yes
CDKL5	0.77471	1.07446	9.30347	0.0022872	0.0167856	yes
VSIG10L	0.771546	2.8791	23.6175	1.17511e-06	2.57083e-05	yes
ZNFX1	0.770529	7.61666	49.6604	1.82797e-12	1.01113e-10	yes
NCF1	0.770516	5.19399	58.353	2.19059e-14	1.53305e-12	yes
ZCCHC2	0.76873	6.73738	35.0368	3.23539e-09	1.11975e-07	yes
CBR1	0.765928	6.02118	23.4997	1.24933e-06	2.70517e-05	yes
CD80	0.763893	3.75769	32.0544	1.49917e-08	4.6544e-07	yes
C5orf4	0.763816	4.09487	38.6308	5.12042e-10	1.94776e-08	yes
TREX1	0.763382	5.2949	33.1627	8.47608e-09	2.73197e-07	yes
SAMD4A	0.75846	5.194	36.2659	1.72146e-09	6.2302e-08	yes
MTSS1L	0.757877	1.57772	9.43232	0.00213195	0.0158855	yes
TRIM25	0.756213	7.29411	42.2026	8.22923e-11	3.56985e-09	yes
HSPA6	0.756162	3.0776	16.472	4.93748e-05	0.000698026	yes
O3FAR1	0.748947	2.33058	14.5712	0.000134963	0.00162333	yes
SPATA7	0.747192	3.38648	18.1287	2.06464e-05	0.000325283	yes
GTPBP1	0.746604	5.62616	43.1611	5.0412e-11	2.27249e-09	yes
AKAP7	0.743598	2.79789	12.3885	0.000431989	0.00434631	yes
LGMN	0.742311	10.9963	20.6739	5.44527e-06	0.000100109	yes
FXYD6	0.738753	5.46093	21.383	3.76082e-06	7.31771e-05	yes
FAM70A	0.730728	3.74253	20.0869	7.40003e-06	0.000132268	yes
MOV10	0.730548	6.10531	26.2789	2.95507e-07	7.28245e-06	yes
BLZF1	0.727972	4.51564	46.6726	8.38934e-12	4.26778e-10	yes
SAT1	0.722959	9.83547	14.0669	0.00017642	0.00202419	yes
TXNIP	0.721174	9.16348	52.017	5.50217e-13	3.18247e-11	yes
C22orf28	0.720529	6.99042	43.6119	4.00403e-11	1.86467e-09	yes
FGD2	0.719623	6.4553	25.1377	5.33786e-07	1.2452e-05	yes
FAAH	0.715376	2.55979	16.2288	5.61343e-05	0.000774568	yes
CADM1	0.714171	4.72952	32.8392	1.00103e-08	3.17796e-07	yes
SEC16B	0.7086	2.38744	14.5097	0.000139437	0.00166469	yes
DAPP1	0.707593	5.20615	28.0299	1.19455e-07	3.13277e-06	yes
NLRC5	0.707027	5.94565	28.9196	7.54458e-08	2.07755e-06	yes
ODF3B	0.704919	4.06721	9.70092	0.00184176	0.0141735	yes
HLA-J	0.703973	4.02508	19.6598	9.2529e-06	0.000160812	yes
NCF1B	0.701084	1.80118	11.6479	0.000642753	0.00612623	yes
C2orf55	0.700239	1.34711	9.19895	0.00242154	0.0175496	yes
FPR3	0.699302	9.53564	49.2245	2.28278e-12	1.24638e-10	yes
CD244	0.699145	2.66657	15.3559	8.90429e-05	0.00114741	yes
HDX	0.698342	1.79995	12.1255	0.00049737	0.00491051	yes
C9orf91	0.69712	5.47995	46.1316	1.10572e-11	5.51421e-10	yes
EGR1	0.696672	4.82123	29.2921	6.22498e-08	1.74066e-06	yes
DYNLT1	0.693303	5.50914	35.4957	2.55617e-09	8.99416e-08	yes
SDC3	0.692676	8.19507	7.63518	0.00572408	0.0345765	yes
CARD16	0.69262	4.51372	27.8939	1.28156e-07	3.34711e-06	yes
JAK2	0.692497	5.55045	35.5011	2.54901e-09	8.99394e-08	yes
TRAFD1	0.692031	6.00429	54.4438	1.59956e-13	9.98109e-12	yes
TMPRSS13	0.690173	1.6724	7.10524	0.00768591	0.0429691	yes
CXorf21	0.688515	4.852	42.4042	7.42301e-11	3.28767e-09	yes
COBL	0.688069	1.73277	10.062	0.00151356	0.0121344	yes
TYMP	0.687993	7.98521	17.7964	2.45851e-05	0.000375657	yes
MYD88	0.687191	8.2315	36.2904	1.69997e-09	6.17006e-08	yes
SMCHD1	0.685713	6.49031	43.5856	4.05809e-11	1.88292e-09	yes
IFT74	0.682737	3.63742	29.3948	5.90345e-08	1.65807e-06	yes
GVINP1	0.682166	3.85033	20.8179	5.05074e-06	9.35347e-05	yes
XRN1	0.676817	5.91285	56.3355	6.11008e-14	3.96904e-12	yes
CCL4	0.676734	4.33654	14.1291	0.000170681	0.00196725	yes
AGRN	0.676509	6.83108	28.0026	1.21152e-07	3.17074e-06	yes
PROCA1	0.675526	1.54424	9.78545	0.00175898	0.0136431	yes
MYO1A	0.674777	1.44016	9.19877	0.00242178	0.0175496	yes
NEK8	0.673712	3.02998	19.1991	1.17769e-05	0.000200239	yes
TXK	0.672428	1.25726	7.59971	0.00583776	0.0350792	yes
FAM125B	0.670074	4.30626	19.6594	9.25491e-06	0.000160812	yes
HLA-E	0.669881	10.0643	39.7284	2.91852e-10	1.1589e-08	yes
CHMP5	0.669438	6.37584	42.6668	6.49033e-11	2.89482e-09	yes
SP100	0.669376	7.04631	54.1591	1.84896e-13	1.14807e-11	yes
HGF	0.666286	4.57676	7.28102	0.00696871	0.0400693	yes
C2	0.660003	6.70645	31.5037	1.99056e-08	5.97498e-07	yes
CD200R1	0.655731	3.26779	8.14363	0.00432126	0.0277714	yes
MNDA	0.655168	7.9397	43.3387	4.60384e-11	2.1053e-09	yes
GIMAP4	0.654679	6.43708	38.9162	4.42404e-10	1.71132e-08	yes
HLA-C	0.654367	10.0929	19.4901	1.01121e-05	0.000173329	yes
BTN2A2	0.653895	4.83756	26.5762	2.53351e-07	6.32978e-06	yes
ADRB2	0.647226	3.072	18.0612	2.13914e-05	0.000334044	yes
FAM122C	0.645389	1.31075	7.8432	0.00510122	0.031536	yes
CLECL1	0.644802	2.37272	12.0368	0.000521601	0.0051111	yes
PSME2	0.644769	6.17048	40.9198	1.58608e-10	6.6747e-09	yes
C5orf13	0.644224	3.83914	19.937	8.00345e-06	0.000141988	yes
CA12	0.642235	4.27802	17.569	2.77071e-05	0.00041633	yes
NUB1	0.633842	6.13649	46.1131	1.11622e-11	5.54477e-10	yes
UNC93B1	0.632909	6.92653	30.4632	3.40265e-08	9.95413e-07	yes
EREG	0.632658	4.10372	18.7658	1.47795e-05	0.000243492	yes
FAM84B	0.632249	2.14592	9.12013	0.00252812	0.0181334	yes
KLHDC1	0.627263	1.88118	8.7563	0.00308534	0.0213393	yes
TSPAN33	0.626339	6.61412	43.7063	3.81544e-11	1.7834e-09	yes
CASP10	0.62002	5.42991	45.5073	1.52073e-11	7.43749e-10	yes
OSBPL5	0.619337	4.09325	14.4612	0.000143074	0.00169855	yes
MMP12	0.61855	2.5029	6.77022	0.00926913	0.0495504	yes
CYP2U1	0.618454	2.14203	10.5509	0.00116134	0.00985314	yes
HLA-B	0.616006	11.4607	15.0575	0.000104284	0.00131179	yes
RBM43	0.614354	4.1926	27.6666	1.44132e-07	3.71081e-06	yes
C1orf126	0.614183	2.46217	12.8241	0.000342192	0.00356166	yes
LRP5	0.613626	3.61335	16.5236	4.80479e-05	0.000683078	yes
LOC646214	0.611373	2.35616	11.1172	0.000855327	0.00773888	yes
PLK2	0.611072	1.68368	7.40436	0.0065066	0.0381041	yes
ABI3	0.60966	5.89312	32.5721	1.1485e-08	3.61893e-07	yes
C17orf96	0.607794	3.85433	14.603	0.000132705	0.00160551	yes
MYOM1	0.606319	1.98695	9.32981	0.00225455	0.0165771	yes
TRIM38	0.605125	6.45903	48.135	3.97861e-12	2.09116e-10	yes
KIAA1671	0.604704	2.42136	11.9661	0.000541781	0.00526688	yes
CASP1	0.600464	6.35759	41.2189	1.36098e-10	5.76575e-09	yes
SHOX2	0.600231	2.09627	9.05929	0.00261363	0.0186412	yes
IL4I1	0.599162	6.63937	10.6058	0.00112733	0.00962811	yes
MYLIP	0.595356	4.39375	25.4953	4.43466e-07	1.05392e-05	yes
NLRP1	0.594098	5.52241	17.4489	2.95141e-05	0.000441908	yes
PIWIL4	0.593494	2.80374	10.0144	0.00155319	0.0123738	yes
METTL7A	0.589804	6.87393	41.9608	9.31198e-11	4.01207e-09	yes
BLNK	0.589248	4.85015	30.4872	3.36084e-08	9.85456e-07	yes
CPEB3	0.5888	3.09402	16.0463	6.18135e-05	0.00083922	yes
FCGR2B	0.587788	6.41007	37.9553	7.23839e-10	2.73697e-08	yes
RICTOR	0.58763	5.65572	30.2221	3.853e-08	1.11684e-06	yes
MDM2	0.586966	7.41479	36.0489	1.92431e-09	6.92478e-08	yes
OGFRL1	0.586608	6.44179	46.0562	1.1491e-11	5.67246e-10	yes
C4orf33	0.584158	3.93537	19.0293	1.28728e-05	0.000215167	yes
GIMAP2	0.582815	5.38472	40.1724	2.32516e-10	9.47034e-09	yes
TLR8	0.582097	7.12778	44.3401	2.76011e-11	1.31933e-09	yes
PRKCE	0.581001	2.81925	10.6403	0.00110648	0.00952158	yes
CAPN3	0.580488	4.3289	18.7122	1.52006e-05	0.000248767	yes
PSMB8	0.580121	6.27623	28.8584	7.78662e-08	2.13381e-06	yes
ZNF354C	0.577697	1.53011	7.37707	0.00660605	0.038496	yes
PRKY	0.577086	3.84698	19.4509	1.03217e-05	0.000176682	yes
H1F0	0.575843	7.57912	39.5776	3.15286e-10	1.24029e-08	yes
PHACTR4	0.574074	5.7273	40.7336	1.74461e-10	7.31753e-09	yes
GNGT2	0.573948	3.41174	13.263	0.000270699	0.0029179	yes
GSDMA	0.573188	3.37156	15.0004	0.00010749	0.00134303	yes
HLA-H	0.572659	7.30764	12.9502	0.000319888	0.00337107	yes
ZMAT1	0.572111	3.90042	22.17	2.49537e-06	5.04128e-05	yes
ADHFE1	0.569338	2.67356	10.7519	0.00104173	0.0090381	yes
HSPA7	0.564667	4.20862	20.6326	5.5642e-06	0.000102	yes
CASP7	0.564322	5.11346	29.8787	4.5993e-08	1.32408e-06	yes
RNF217	0.56317	2.57581	8.11178	0.00439784	0.0280784	yes
LOC100505549	0.560085	1.76123	7.46698	0.00628408	0.0371271	yes
ZC3H12D	0.558964	4.28155	17.8675	2.36826e-05	0.000365839	yes
ALK	0.558141	3.65468	12.9523	0.000319534	0.00337107	yes
GPR82	0.55668	4.6465	28.1047	1.14928e-07	3.0266e-06	yes
ZNF107	0.555707	3.54438	16.0732	6.09392e-05	0.000830018	yes
C3AR1	0.555232	8.38378	31.6131	1.88155e-08	5.6882e-07	yes
TFEC	0.55511	7.89246	28.8552	7.79944e-08	2.13381e-06	yes
BMF	0.554408	6.97917	27.5248	1.55095e-07	3.97689e-06	yes
ZNF763	0.552843	2.11904	8.75576	0.00308626	0.0213393	yes
UVRAG	0.552144	5.69384	34.4218	4.43737e-09	1.48699e-07	yes
SP140L	0.550589	4.93566	18.4755	1.72103e-05	0.000276653	yes
NADK	0.548549	7.51345	25.219	5.11763e-07	1.19824e-05	yes
EVI2A	0.547761	7.84665	31.6836	1.81449e-08	5.5263e-07	yes
C21orf91	0.546375	2.84625	10.5823	0.00114178	0.00973155	yes
HEXB	0.545181	9.70295	33.4845	7.18342e-09	2.35732e-07	yes
MAPK12	0.544591	2.30285	8.59605	0.00336894	0.0229432	yes
ZNF766	0.543771	3.97661	21.3639	3.79862e-06	7.35736e-05	yes
RNF138	0.542331	4.56342	24.3296	8.11812e-07	1.83302e-05	yes
GADD45A	0.540757	2.94647	10.532	0.00117325	0.00994081	yes
RNF19B	0.539448	6.45148	28.8888	7.66535e-08	2.10623e-06	yes
GAS6	0.539397	5.4453	28.6369	8.73007e-08	2.34785e-06	yes
FBLIM1	0.539004	2.50157	9.50558	0.00204848	0.0153812	yes
SRGAP2	0.538842	6.52848	35.066	3.18722e-09	1.1061e-07	yes
GNG7	0.538214	2.44989	7.75858	0.00534581	0.0326969	yes
C1GALT1	0.536608	4.98237	21.2907	3.94648e-06	7.60883e-05	yes
C7orf64	0.536254	3.07437	11.0999	0.000863309	0.0077833	yes
SMPDL3A	0.535622	6.33929	31.9302	1.59812e-08	4.9374e-07	yes
PATL2	0.531367	2.45485	7.12121	0.00761772	0.0427341	yes
TMEM110	0.530843	5.16621	32.4615	1.2158e-08	3.82147e-07	yes
ZNF618	0.527516	4.44471	9.62141	0.00192322	0.0146918	yes
PKN2	0.526379	5.31167	29.7839	4.8298e-08	1.37481e-06	yes
GBP2	0.526269	6.25018	36.9576	1.20725e-09	4.43252e-08	yes
C1QA	0.526134	8.93574	22.9926	1.62627e-06	3.43905e-05	yes
TMEM62	0.526005	4.97755	20.9492	4.71629e-06	8.8114e-05	yes
SLC25A28	0.522943	4.65798	21.8598	2.93319e-06	5.82362e-05	yes
STX17	0.520063	5.08508	24.2669	8.38683e-07	1.89032e-05	yes
CCDC146	0.519379	2.4489	7.51452	0.00612035	0.0363974	yes
ZNF350	0.518915	4.1308	21.0937	4.37365e-06	8.28117e-05	yes
BCL2L11	0.518801	4.2516	13.8653	0.000196392	0.00221129	yes
SRGAP2P2	0.517492	3.11176	10.1167	0.0014693	0.011847	yes
AMZ2P1	0.515697	2.87579	9.92902	0.00162693	0.0128424	yes
TMEM37	0.51536	5.56091	8.1905	0.00421103	0.0272288	yes
C6orf62	0.515157	8.30316	31.773	1.73282e-08	5.32759e-07	yes
IL10RA	0.514361	8.96299	21.2479	4.03549e-06	7.76863e-05	yes
ATP13A1	0.513185	7.04218	24.4411	7.66184e-07	1.74241e-05	yes
SCLT1	0.512899	3.54577	9.76088	0.00178265	0.0138109	yes
FCER2	0.512569	4.28425	9.16447	0.00246758	0.0177899	yes
SPTLC2	0.512072	6.63467	31.0974	2.45406e-08	7.28e-07	yes
C3orf38	0.508653	5.21794	28.3602	1.00716e-07	2.69149e-06	yes
DDX26B	0.507923	4.74446	25.4855	4.4572e-07	1.05729e-05	yes
DHRS3	0.50659	5.7693	28.3531	1.01086e-07	2.69571e-06	yes
ATP10D	0.506446	5.59922	31.2376	2.28296e-08	6.82034e-07	yes
PARP11	0.506443	4.27804	21.7501	3.10571e-06	6.13211e-05	yes
SEPP1	0.505243	10.4701	7.73056	0.00542939	0.0331282	yes
GPR141	0.503861	3.17178	11.9169	0.000556264	0.00537877	yes
ATP8A1	0.50318	5.08968	20.0534	7.53082e-06	0.000134167	yes
RNASE1	0.502898	10.4441	7.07183	0.00783052	0.043485	yes
PPM1D	0.50287	4.66892	23.4787	1.26304e-06	2.72554e-05	yes
TAPBPL	0.500681	5.29082	26.1248	3.20046e-07	7.79619e-06	yes
MARCKS	0.498768	8.8447	27.5948	1.49577e-07	3.84318e-06	yes
KIAA1109	0.497586	6.51139	27.5014	1.56983e-07	4.00909e-06	yes
SETDB2	0.494346	6.331	29.8715	4.61644e-08	1.326e-06	yes
HEXDC	0.493524	4.25744	10.8489	0.000988522	0.0086535	yes
ACOT9	0.493501	6.21208	22.2286	2.42045e-06	4.91344e-05	yes
HLA-G	0.493178	3.95944	11.4962	0.000697382	0.00655322	yes
GCNT2	0.492047	4.79742	24.179	8.77841e-07	1.96383e-05	yes
IRF2	0.492036	6.56386	27.512	1.5612e-07	3.99509e-06	yes
ANKFY1	0.490469	7.08352	27.6791	1.432e-07	3.69432e-06	yes
STX11	0.490199	5.37925	22.9972	1.62241e-06	3.43664e-05	yes
NRIP1	0.48833	6.05528	23.9073	1.0109e-06	2.23864e-05	yes
RNASET2	0.487962	7.0159	19.7945	8.62307e-06	0.00015066	yes
CCR5	0.487762	7.66797	26.9674	2.06916e-07	5.22113e-06	yes
SMARCD3	0.487366	3.37932	7.907	0.00492439	0.0307366	yes
ERO1LB	0.486678	3.82819	15.8714	6.77959e-05	0.000907792	yes
HLA-DPA1	0.485874	9.43371	14.7224	0.000124559	0.00152003	yes
KLF6	0.483581	8.43523	28.9931	7.26357e-08	2.00452e-06	yes
AHRR	0.483261	5.9684	21.8113	3.00824e-06	5.96328e-05	yes
BAHCC1	0.482259	3.3454	8.06052	0.00452402	0.0287968	yes
PTGER2	0.480771	4.26639	16.9664	3.80481e-05	0.000553972	yes
CBWD2	0.479687	2.6666	8.67138	0.00323246	0.0220969	yes
SIDT2	0.477629	6.81826	18.796	1.45474e-05	0.000240564	yes
ITGAL	0.476758	7.41144	27.8072	1.34027e-07	3.47182e-06	yes
DNAJB4	0.475359	3.5566	10.5208	0.0011804	0.00999475	yes
PSME1	0.474707	6.64562	22.1175	2.56467e-06	5.1648e-05	yes
LOC100507577	0.474053	2.79225	6.79276	0.00915283	0.0490228	yes
DYSF	0.472318	4.89374	7.06798	0.00784736	0.0435594	yes
ACTA2	0.471912	4.08824	10.0289	0.00154106	0.0123061	yes
FMR1	0.471194	5.6019	25.3544	4.77053e-07	1.1253e-05	yes
TRIM26	0.469856	5.9974	20.5873	5.69721e-06	0.000104287	yes
PTBP2	0.469401	2.86698	7.50835	0.00614136	0.0364368	yes
C1QC	0.466968	8.88063	20.9191	4.79085e-06	8.93752e-05	yes
BBS12	0.466746	2.63722	7.31896	0.0068231	0.0394649	yes
TIMP1	0.46573	7.94754	21.8655	2.92449e-06	5.82362e-05	yes
RAB8A	0.465592	7.11877	28.1844	1.1029e-07	2.91658e-06	yes
SENP7	0.46547	4.36852	13.4168	0.000249387	0.00272192	yes
RAD9A	0.463407	3.84087	14.3069	0.000155299	0.00181473	yes
TLE4	0.46285	5.67078	22.6162	1.97813e-06	4.0743e-05	yes
TLR4	0.461429	8.66382	25.7971	3.79249e-07	9.09838e-06	yes
HSPA1B	0.459626	4.16601	11.0081	0.000907133	0.00808063	yes
FAS	0.457654	4.88658	19.1469	1.21031e-05	0.000204414	yes
GTF2B	0.457506	5.11687	22.9236	1.68572e-06	3.55292e-05	yes
GNB4	0.456846	7.66438	23.976	9.75459e-07	2.16774e-05	yes
FKBP5	0.456575	5.93659	23.6272	1.16921e-06	2.56235e-05	yes
FLVCR2	0.455828	6.10207	16.5346	4.777e-05	0.000680374	yes
CMAHP	0.455555	3.12385	7.40706	0.00649684	0.0380645	yes
DKFZP586I1420	0.453828	3.53502	12.0855	0.000508162	0.00499758	yes
ARMCX1	0.453605	4.64296	15.4417	8.50879e-05	0.00110431	yes
N4BP2L1	0.4536	4.82452	12.6823	0.000369143	0.00379848	yes
ITM2B	0.45229	9.96384	22.2437	2.40145e-06	4.88269e-05	yes
MGAT4A	0.452056	7.14101	18.2685	1.91855e-05	0.000306461	yes
PARP15	0.451931	3.27636	6.88356	0.0086992	0.0470909	yes
MS4A6A	0.451872	7.68531	18.6476	1.57242e-05	0.000256014	yes
LY86	0.450605	6.88067	26.798	2.25872e-07	5.66557e-06	yes
SCPEP1	0.450172	8.28125	23.0373	1.58886e-06	3.37685e-05	yes
LPAR6	0.449012	7.09884	21.1317	4.28782e-06	8.16749e-05	yes
NT5C2	0.448127	7.10297	24.4034	7.8132e-07	1.77048e-05	yes
RBCK1	0.447465	5.75722	18.7354	1.50168e-05	0.000246396	yes
ENC1	0.447336	5.60366	7.11417	0.00764769	0.0428264	yes
HMOX1	0.446714	8.69579	12.4414	0.000419912	0.00424165	yes
IL10	0.444922	4.48382	15.7602	7.19005e-05	0.000955681	yes
CMKLR1	0.444767	8.03919	23.0379	1.58841e-06	3.37685e-05	yes
ZNRF2	0.444283	5.44544	17.9636	2.25169e-05	0.000350395	yes
STOM	0.443761	7.48809	21.0707	4.42649e-06	8.35564e-05	yes
SLC9A9	0.443496	5.8456	21.3526	3.82101e-06	7.38942e-05	yes
DUSP10	0.443444	5.29082	20.4262	6.19762e-06	0.000112795	yes
CCDC101	0.443407	3.24454	8.38664	0.00377988	0.0250548	yes
ATXN7	0.442906	5.4392	24.8842	6.08806e-07	1.40214e-05	yes
RNF144B	0.442851	5.56157	24.2016	8.67588e-07	1.94853e-05	yes
CES1	0.44233	4.59695	10.4873	0.00120199	0.0101437	yes
AOAH	0.442079	7.14799	18.2509	1.93638e-05	0.000308597	yes
NAGK	0.441618	8.22067	16.1048	5.99323e-05	0.000818946	yes
FAM8A1	0.440697	5.05341	15.515	8.18536e-05	0.00107001	yes
GIMAP7	0.440544	4.29167	12.3831	0.000433233	0.00435536	yes
BTN3A2	0.440504	5.4352	14.6772	0.000127578	0.00155238	yes
MIF4GD	0.440392	5.04497	21.8811	2.90077e-06	5.78646e-05	yes
MT2A	0.440001	5.25859	21.2187	4.09749e-06	7.85218e-05	yes
AZI2	0.439986	6.13195	22.6902	1.90336e-06	3.95244e-05	yes
JAKMIP2	0.439552	7.1501	13.3142	0.000263401	0.00284802	yes
C3orf62	0.4395	4.15008	14.2581	0.000159375	0.00185552	yes
RGS18	0.439353	4.6059	15.6459	7.63791e-05	0.00100676	yes
PIGH	0.439138	3.87691	13.8378	0.000199288	0.00223397	yes
MMP1	0.438396	4.61203	9.58671	0.0019599	0.0148659	yes
CECR1	0.438384	10.2731	14.4104	0.000146987	0.00174008	yes
HLA-DMB	0.43657	8.50082	9.47705	0.00208059	0.0155902	yes
ZNF230	0.436442	3.10248	8.91357	0.0028306	0.0198443	yes
HLA-DMA	0.436033	8.51637	15.6626	7.57049e-05	0.000999669	yes
KAT2B	0.435788	5.56048	18.7486	1.49133e-05	0.000245016	yes
CLEC7A	0.434755	7.61692	16.541	4.76095e-05	0.000679133	yes
MS4A14	0.434526	5.43617	20.8313	5.01574e-06	9.30225e-05	yes
L3MBTL3	0.434077	3.50143	9.89195	0.00166004	0.0130364	yes
APOBEC3C	0.433009	5.25976	16.2523	5.54427e-05	0.000765859	yes
MIA3	0.432832	6.33226	23.0079	1.6134e-06	3.42328e-05	yes
CTSO	0.432582	5.62518	23.1756	1.47859e-06	3.15841e-05	yes
CWF19L2	0.431129	3.96561	12.5011	0.000406723	0.00412156	yes
C2orf67	0.43084	3.54433	8.72565	0.00313763	0.0216355	yes
SLC46A3	0.430559	6.23326	14.1172	0.000171768	0.00197799	yes
FAM175A	0.430068	3.7591	11.0066	0.00090788	0.0080816	yes
TNK2	0.429462	5.9717	7.14349	0.00752368	0.0424557	yes
RNF8	0.427799	3.98332	12.1159	0.000499935	0.00493199	yes
DYRK4	0.427336	5.14471	9.62356	0.00192097	0.014685	yes
CD86	0.427301	7.93805	21.3679	3.79057e-06	7.35392e-05	yes
STAT4	0.427045	4.43899	6.86142	0.00880765	0.0475155	yes
USF1	0.425723	6.40857	22.1537	2.51665e-06	5.07617e-05	yes
GPBP1	0.424434	6.18293	23.6661	1.14586e-06	2.51553e-05	yes
FAM76B	0.423239	4.35426	14.3201	0.000154206	0.00180362	yes
LRRC37B	0.423136	3.12541	8.37556	0.003803	0.0251685	yes
CREG1	0.422813	9.69481	21.0454	4.48526e-06	8.41924e-05	yes
PIK3R6	0.422258	5.29121	7.2124	0.00724015	0.0411814	yes
N4BP1	0.42167	6.99227	21.3677	3.79104e-06	7.35392e-05	yes
FUCA1	0.421064	10.8321	17.71	2.57277e-05	0.000391228	yes
HEG1	0.420707	5.41116	17.0156	3.70731e-05	0.000542672	yes
PAPD4	0.420629	7.05319	22.5273	2.07183e-06	4.24658e-05	yes
AIDA	0.420053	3.00743	6.85375	0.00884556	0.0476795	yes
LMBR1L	0.419443	5.14553	15.2613	9.36143e-05	0.00119658	yes
ITSN1	0.419187	6.5803	15.9014	6.673e-05	0.000896361	yes
C18orf25	0.417825	4.84989	17.052	3.63702e-05	0.000535077	yes
TRPS1	0.417414	5.92182	19.6076	9.5091e-06	0.000164777	yes
PUS7L	0.41698	3.44208	9.08252	0.00258064	0.0184475	yes
RNF31	0.416645	5.6891	14.6446	0.000129805	0.00157495	yes
EVI2B	0.41662	8.73214	17.8973	2.33157e-05	0.000361051	yes
MSL3	0.416435	5.72127	21.5233	3.49559e-06	6.84368e-05	yes
ZNF331	0.416413	5.72487	21.5194	3.50265e-06	6.84692e-05	yes
RASGEF1B	0.416169	6.43346	21.2204	4.09385e-06	7.85218e-05	yes
MICB	0.41524	5.05951	13.2616	0.000270897	0.0029179	yes
NEK3	0.413345	3.74828	11.4051	0.000732412	0.00681665	yes
AEN	0.412901	4.35172	9.87852	0.00167219	0.0130751	yes
IGFLR1	0.412746	5.77076	15.6351	7.68171e-05	0.00101148	yes
MB21D1	0.412401	3.18637	7.69498	0.00553746	0.0336579	yes
TRIM56	0.411704	4.56983	8.46312	0.0036242	0.0242513	yes
RNASE6	0.411398	7.61659	21.1699	4.20323e-06	8.01843e-05	yes
KLRAQ1	0.410601	5.82679	17.8599	2.37783e-05	0.000366424	yes
OFD1	0.410426	3.81645	11.3129	0.000769697	0.00712701	yes
GTPBP2	0.409433	6.56379	12.8244	0.000342135	0.00356166	yes
ZFP36L2	0.409234	8.1355	16.2103	5.66843e-05	0.000780457	yes
ATXN7L1	0.408586	4.20144	13.615	0.00022439	0.00248023	yes
LARP7	0.408475	5.61346	15.99	6.36793e-05	0.000859942	yes
CEBPD	0.408452	4.69483	9.88702	0.00166448	0.0130527	yes
DDB2	0.407893	5.77182	20.4403	6.15214e-06	0.000112128	yes
HSPA1A	0.406946	5.77014	9.85902	0.00169002	0.0131819	yes
CPVL	0.406307	8.2594	15.0604	0.000104123	0.00131106	yes
ZNF182	0.405866	3.80074	11.2979	0.000775959	0.00716405	yes
ZNF175	0.404793	3.77726	11.1077	0.000859688	0.00776724	yes
HIRA	0.404353	5.7463	17.0201	3.69866e-05	0.000542257	yes
ZNF75D	0.403684	4.10979	9.09836	0.00255838	0.0183091	yes
GPR180	0.403351	4.50172	15.1914	9.71428e-05	0.00123794	yes
SLC25A45	0.402655	3.42219	8.28735	0.00399223	0.0261831	yes
RIN2	0.402589	7.33125	16.1456	5.86542e-05	0.00080289	yes
MSR1	0.401681	9.74894	14.7735	0.00012123	0.00148657	yes
BMPR2	0.401159	6.34397	17.7989	2.45526e-05	0.000375614	yes
TREM2	0.401053	7.77837	12.6062	0.000384463	0.00392425	yes
PAN3	0.400451	5.49487	20.3496	6.45063e-06	0.000116729	yes
PRKD2	0.399829	4.59186	13.2029	0.000279511	0.00299287	yes
BRCA2	0.399224	3.63097	9.72283	0.00181993	0.0140225	yes
ACE	0.398745	6.74812	12.6967	0.000366311	0.00377548	yes
ZC3HAV1	0.398062	6.67729	15.8949	6.69574e-05	0.000898464	yes
METTL14	0.397613	4.42757	8.11271	0.00439559	0.0280781	yes
SGMS1	0.395644	6.71873	18.1443	2.04784e-05	0.000323442	yes
FCGR2C	0.394753	3.52507	8.24895	0.00407755	0.0265828	yes
CD180	0.394392	6.65978	19.6419	9.33991e-06	0.000162067	yes
PITHD1	0.39403	6.48882	7.83859	0.00511424	0.0315702	yes
ZMYM1	0.392901	3.68946	10.1501	0.00144292	0.0117014	yes
ZC3H6	0.391508	3.95628	10.0836	0.00149594	0.0120083	yes
LOC729678	0.390764	5.84803	13.4463	0.000245489	0.00268997	yes
CD2AP	0.390603	5.84883	16.4198	5.0752e-05	0.000711934	yes
PECAM1	0.389903	7.78053	19.1631	1.20013e-05	0.000202964	yes
WDR48	0.388743	5.12001	16.4872	4.89788e-05	0.000693976	yes
ZNF449	0.386904	3.75269	10.0585	0.00151644	0.0121498	yes
SMAP2	0.386903	7.7215	18.1637	2.0271e-05	0.000320566	yes
FOXN2	0.386824	5.70978	16.3359	5.3048e-05	0.000739229	yes
SAV1	0.386562	4.5484	8.65198	0.00326706	0.0223214	yes
FOS	0.386226	6.88581	14.5766	0.000134578	0.00162043	yes
NFE2L2	0.38617	7.91226	16.8438	4.05851e-05	0.000586863	yes
CDKN1B	0.386113	5.24776	16.8613	4.02126e-05	0.00058214	yes
IFI30	0.385956	11.7317	16.0502	6.16862e-05	0.000838553	yes
ZKSCAN4	0.385789	3.30477	6.95061	0.00837907	0.0456506	yes
KIAA1009	0.385586	3.46657	7.24146	0.00712388	0.0406479	yes
HLA-DPB1	0.385435	8.72954	7.11055	0.00766316	0.0428751	yes
ZMYND15	0.384382	5.15887	9.63055	0.00191367	0.014638	yes
KIAA1033	0.383413	7.81624	15.2663	9.33659e-05	0.00119658	yes
CCP110	0.382195	4.33992	12.0831	0.00050881	0.00500007	yes
FGD6	0.382151	6.0529	16.9402	3.85754e-05	0.000561004	yes
RFX5	0.382136	6.20715	18.0726	2.12638e-05	0.000332528	yes
LOC100505812	0.382053	3.95909	10.3377	0.00130343	0.0107752	yes
ADPRHL2	0.381737	5.00081	11.8797	0.000567495	0.00545948	yes
RIPK1	0.38139	6.03469	19.5954	9.56976e-06	0.000165375	yes
CALCOCO2	0.380667	6.47162	19.6024	9.5351e-06	0.000165002	yes
GIMAP6	0.380583	5.43944	14.1759	0.000166487	0.00192769	yes
TBK1	0.379971	5.85041	16.2667	5.50228e-05	0.000760889	yes
ZCCHC6	0.3781	6.19194	16.4676	4.94897e-05	0.00069887	yes
ABCA1	0.377017	8.99837	14.9989	0.000107573	0.00134303	yes
IER5	0.376682	6.3098	15.6943	7.44464e-05	0.000986415	yes
GADD45B	0.376673	4.36998	7.90066	0.00494167	0.0308012	yes
CYTIP	0.375799	6.02513	14.0859	0.000174652	0.00200754	yes
SPOP	0.375778	5.53171	17.864	2.37271e-05	0.000366079	yes
USP37	0.375736	4.28658	10.712	0.00106442	0.00919715	yes
TNFSF8	0.375128	5.22241	14.0373	0.000179221	0.00204891	yes
TMEM150B	0.375096	5.14162	8.80393	0.00300582	0.0208629	yes
BTK	0.37462	7.02507	17.619	2.69878e-05	0.000407455	yes
KMO	0.374117	5.659	15.9589	6.47326e-05	0.000872306	yes
B3GNT7	0.373402	3.4157	6.77442	0.00924733	0.0494871	yes
SPTBN5	0.373393	3.43007	7.29602	0.00691075	0.0398445	yes
ABCC5	0.37325	7.45507	9.17583	0.00245232	0.0177202	yes
LRRK2	0.37291	5.81711	12.7423	0.000357473	0.00370246	yes
OSBPL1A	0.372814	6.40384	18.3983	1.79216e-05	0.000287359	yes
CLEC2B	0.37275	5.44629	16.3008	5.40414e-05	0.000749773	yes
HLA-DRB1	0.372697	9.72431	10.1501	0.00144293	0.0117014	yes
MIER1	0.372273	5.43111	15.862	6.81333e-05	0.000911346	yes
HERPUD2	0.371986	5.39812	16.2913	5.43129e-05	0.000752715	yes
CHD6	0.371454	5.46707	14.519	0.000138755	0.00165812	yes
RNF135	0.371284	6.20088	17.9131	2.31223e-05	0.000358494	yes
BAZ1A	0.371138	6.59479	14.9049	0.000113067	0.00140001	yes
TNFAIP2	0.371015	9.74306	6.98515	0.00821889	0.0449713	yes
BCL2L13	0.370779	6.1455	15.4428	8.50408e-05	0.00110431	yes
RNASEH2B	0.370372	4.75167	8.26349	0.00404502	0.0264251	yes
BLVRA	0.370338	6.27761	17.0972	3.55153e-05	0.000524327	yes
BRWD3	0.369953	5.37612	14.9134	0.00011256	0.00139603	yes
ST8SIA4	0.369739	6.00657	14.8276	0.000117797	0.00145149	yes
PARP6	0.369613	6.55102	14.4609	0.000143103	0.00169855	yes
ADORA3	0.369448	5.57736	15.8865	6.72575e-05	0.000901535	yes
MCL1	0.369334	8.21497	15.0158	0.000106616	0.0013345	yes
CENPC1	0.368946	3.97809	8.24686	0.00408226	0.0265998	yes
CRYZ	0.368129	4.34126	11.5801	0.000666631	0.00632052	yes
PTAFR	0.367866	8.32091	16.2001	5.69898e-05	0.000782961	yes
LY96	0.367664	5.94298	11.113	0.000857251	0.00775075	yes
CARD6	0.36755	5.8809	15.1833	9.75645e-05	0.00124206	yes
VAV3	0.367268	6.08641	10.1046	0.00147903	0.0119027	yes
POU2F1	0.367206	5.02858	13.8457	0.000198455	0.00222659	yes
MAX	0.366854	6.52437	11.0437	0.000889891	0.00797753	yes
ERAP2	0.365884	5.53797	14.3927	0.000148374	0.00174832	yes
CCL3	0.36524	6.51759	17.0034	3.73135e-05	0.000544528	yes
REV3L	0.364274	5.40077	10.8246	0.00100158	0.00873158	yes
SSBP2	0.361964	3.5536	7.42773	0.00642262	0.0377486	yes
CEPT1	0.360483	6.12508	17.1548	3.44546e-05	0.00051105	yes
MIR5047	0.360434	4.93093	9.58847	0.00195803	0.0148606	yes
SP3	0.359999	6.92059	13.9359	0.000189148	0.00214114	yes
ARHGAP25	0.358643	7.23789	11.4611	0.0007107	0.00664877	yes
NFIL3	0.358462	4.49377	10.6193	0.00111914	0.009579	yes
SESN1	0.358245	5.39268	10.6386	0.00110749	0.00952378	yes
CASP3	0.358176	5.86311	16.4522	4.98932e-05	0.000702218	yes
CYLD	0.357752	6.48332	15.424	8.58898e-05	0.00111358	yes
PANK2	0.357196	5.08589	13.3481	0.000258683	0.00280302	yes
C9orf21	0.356946	4.40899	10.4111	0.00125263	0.0104769	yes
PPP2R3C	0.356367	5.20627	13.6314	0.000222438	0.00246081	yes
USPL1	0.35611	5.09792	11.9097	0.000558436	0.00539446	yes
UACA	0.356048	4.02204	9.52097	0.00203137	0.015289	yes
ZNF45	0.356006	4.17419	9.20704	0.00241086	0.0175005	yes
C12orf35	0.355379	6.1496	12.5662	0.00039278	0.00399626	yes
NR1D2	0.35526	5.72951	10.6036	0.0011287	0.00962811	yes
EVC	0.355057	3.979	7.90001	0.00494346	0.0308012	yes
ZBED6	0.354431	3.44518	6.81519	0.00903854	0.0485544	yes
PANX1	0.3544	4.55626	11.9552	0.000544942	0.00528544	yes
ZNF25	0.354368	4.60641	9.97444	0.00158728	0.012582	yes
RB1	0.354365	7.68469	11.4456	0.000716647	0.00669452	yes
RBM7	0.354292	4.04434	7.37757	0.00660423	0.038496	yes
GAB3	0.353882	5.77966	13.9362	0.000189121	0.00214114	yes
LGALS9	0.353836	8.71803	7.9218	0.00488426	0.0305375	yes
LHFPL2	0.353417	9.29311	10.6496	0.00110092	0.00948022	yes
RAB12	0.353155	5.45331	14.6719	0.000127941	0.00155531	yes
MEF2C	0.352794	5.89974	13.9601	0.000186728	0.00212133	yes
PLEKHA2	0.351632	7.24396	15.4923	8.2841e-05	0.00107997	yes
MORC3	0.351497	6.35189	16.3163	5.36012e-05	0.000745306	yes
LAMB2	0.351435	6.98875	11.3525	0.000753456	0.0069946	yes
NCOA2	0.351336	5.47755	15.79	7.07763e-05	0.000942716	yes
YPEL2	0.35127	5.34527	8.4897	0.00357163	0.0239883	yes
ZMYM6NB	0.351123	4.60458	12.0338	0.000522434	0.0051111	yes
CYorf15B	0.350504	4.04476	8.79592	0.00301906	0.0209433	yes
CASP8	0.350432	5.23489	14.3897	0.000148609	0.00174948	yes
TMOD2	0.349975	4.7007	11.927	0.000553248	0.0053578	yes
BCAS3	0.349888	4.04074	7.95879	0.00478544	0.0300382	yes
HEXA	0.34968	8.84969	14.3615	0.000150853	0.00177259	yes
SLC31A2	0.349441	6.85863	14.1778	0.000166323	0.00192755	yes
SATB1	0.348981	5.87535	14.295	0.000156279	0.0018245	yes
LOC283070	0.348874	3.78036	7.36426	0.00665331	0.0386771	yes
USP15	0.348751	6.89197	13.417	0.00024936	0.00272192	yes
NAPA	0.348475	7.50748	11.6994	0.000625218	0.00597258	yes
IRF8	0.348047	7.09319	14.0423	0.000178741	0.00204527	yes
CD4	0.34789	9.50009	11.8422	0.000579021	0.00556062	yes
MAP3K1	0.347369	6.71799	12.9222	0.000324714	0.00341908	yes
GPR65	0.346805	6.04753	8.18638	0.0042206	0.0272489	yes
DCLRE1C	0.346714	4.2235	7.77287	0.00530366	0.0325334	yes
VCPIP1	0.346238	5.58458	15.5259	8.13843e-05	0.00106497	yes
TRMT1L	0.344678	5.30295	13.9049	0.000192301	0.00217489	yes
PATL1	0.343292	7.26669	15.1476	9.94269e-05	0.00126196	yes
VRK2	0.342673	4.95841	11.5207	0.000688245	0.00649628	yes
NHLRC3	0.342188	6.49478	15.2242	9.54719e-05	0.00121787	yes
RNF114	0.34198	6.58087	14.5298	0.000137959	0.00165173	yes
HSD17B11	0.341929	6.90519	15.3105	9.12099e-05	0.00117176	yes
IL1R1	0.341652	6.32107	9.40938	0.00215878	0.0160289	yes
PELI1	0.340603	5.46701	9.8807	0.00167021	0.0130677	yes
EPHX1	0.340013	7.12295	7.04737	0.00793819	0.0439514	yes
SMC6	0.339501	5.31678	14.0072	0.000182114	0.00207824	yes
RNF169	0.339365	5.37479	12.0357	0.000521915	0.0051111	yes
ARRDC4	0.33905	5.90953	11.63	0.000648974	0.00616696	yes
PTPRC	0.338538	9.41984	11.4034	0.00073308	0.00681786	yes
KDM6A	0.337741	4.71894	11.4645	0.000709377	0.0066413	yes
POLI	0.337704	4.52601	9.88271	0.00166839	0.0130615	yes
DCP1A	0.337062	5.30004	10.9115	0.000955673	0.00843589	yes
MXD1	0.336732	7.78888	9.75338	0.00178994	0.0138504	yes
SIPA1L1	0.336614	5.78902	8.89867	0.00285378	0.0199607	yes
SLFN11	0.33567	6.93784	14.5767	0.000134569	0.00162043	yes
RCBTB2	0.335111	7.58963	14.2367	0.000161193	0.00187153	yes
TOR1AIP1	0.334548	6.62981	13.7823	0.000205261	0.00229529	yes
RUNX1	0.334473	6.52513	13.3134	0.00026351	0.00284802	yes
GGA2	0.334355	7.72035	9.88911	0.00166259	0.0130484	yes
DEDD	0.333992	5.5034	14.0814	0.000175063	0.00201044	yes
TMEM50A	0.332906	7.66294	13.9783	0.000184935	0.00210473	yes
TIA1	0.332183	6.1053	14.5495	0.000136527	0.00163768	yes
TMX1	0.331747	6.19897	12.0335	0.000522529	0.0051111	yes
PRCP	0.331722	8.18766	13.4386	0.000246495	0.00269634	yes
ARID5B	0.33076	5.34435	10.4323	0.00123832	0.010388	yes
SENP2	0.330722	4.53912	10.2495	0.00136725	0.0111956	yes
RASSF3	0.330705	7.14396	12.9766	0.000315416	0.00334062	yes
RAP2B	0.329413	7.79485	10.8588	0.000983261	0.00862533	yes
KLF11	0.32914	5.52353	11.139	0.000845329	0.00766124	yes
FKBP9	0.328749	4.21849	7.41073	0.0064836	0.0380397	yes
SCARB2	0.328297	9.60253	11.1757	0.000828758	0.00756331	yes
CEP120	0.327964	4.69777	7.01005	0.00810533	0.0445656	yes
NBPF10	0.327956	4.80856	8.2393	0.00409929	0.0266696	yes
ELL2	0.327846	6.73783	12.2398	0.000467809	0.00465129	yes
ANKRA2	0.327634	3.89114	7.04944	0.00792901	0.0439356	yes
PPFIBP2	0.327375	5.81496	8.70061	0.00318104	0.0218279	yes
FBXO34	0.326337	4.95628	11.0583	0.000882888	0.00792597	yes
DRAP1	0.326313	6.15697	9.21131	0.00240524	0.0174954	yes
WIPF1	0.326129	8.88075	12.8997	0.000328632	0.00345173	yes
IL16	0.325734	5.98524	12.745	0.00035697	0.00370028	yes
HECA	0.325359	6.50102	14.2595	0.000159258	0.00185552	yes
PNRC1	0.325125	6.31552	10.1183	0.00146801	0.011847	yes
CCNYL1	0.325085	6.07171	13.1186	0.000292382	0.00311751	yes
MDFIC	0.324972	7.14146	12.1724	0.000485022	0.00480358	yes
KLHL24	0.323999	5.837	13.4976	0.000238874	0.00262657	yes
LATS2	0.32381	5.26748	12.7177	0.00036221	0.00374846	yes
FCGR2A	0.323492	7.99475	9.55388	0.00199527	0.0150531	yes
FEM1C	0.32331	6.07579	10.8513	0.000987277	0.00864857	yes
NLK	0.3232	4.69357	7.54997	0.00600111	0.0358617	yes
SLC35A5	0.323083	5.7295	9.55761	0.00199122	0.0150494	yes
BTG1	0.322912	6.87805	12.0374	0.000521449	0.0051111	yes
REV1	0.322448	5.01497	10.6333	0.00111066	0.00954463	yes
TRIP4	0.322233	5.15595	10.6922	0.0010759	0.00928364	yes
INTS12	0.322034	4.29021	8.05749	0.0045316	0.0288306	yes
RNF130	0.321803	9.19969	11.9087	0.000558737	0.00539446	yes
ZCCHC8	0.321693	5.22175	11.7522	0.000607698	0.00582277	yes
LCP2	0.321465	7.5846	12.8367	0.00033989	0.00354645	yes
TLR5	0.321254	5.26408	9.1288	0.00251617	0.0180655	yes
ZBTB41	0.32079	4.3467	8.92035	0.00282011	0.0197908	yes
FAM13A	0.320787	5.53532	12.1709	0.000485415	0.00480371	yes
ABHD13	0.320269	4.90706	10.4444	0.00123019	0.0103266	yes
CNRIP1	0.319605	4.58338	6.93135	0.00846977	0.0460353	yes
DUSP16	0.319502	4.54993	7.27263	0.00700132	0.040099	yes
PAPOLG	0.319241	4.66527	8.78542	0.00303648	0.0210411	yes
HPS4	0.318809	5.98911	10.8357	0.000995597	0.0087034	yes
DIRC2	0.318804	5.30511	11.1721	0.000830355	0.0075695	yes
RAB9A	0.318549	5.61124	12.5271	0.000401096	0.00407571	yes
PDE7A	0.318408	5.56756	10.6258	0.00111519	0.00957703	yes
NVL	0.318366	4.27507	7.07658	0.00780981	0.043408	yes
KLF3	0.317987	6.08329	13.6425	0.000221123	0.0024484	yes
EPC2	0.317389	4.73845	9.74571	0.00179742	0.0138829	yes
C6orf72	0.317004	4.96218	9.20939	0.00240777	0.0174954	yes
FN1	0.316795	8.79024	8.45993	0.00363057	0.0242811	yes
CRLF3	0.3167	5.65015	11.8599	0.000573547	0.00551223	yes
ABCD4	0.316626	5.67644	10.1116	0.00147337	0.0118647	yes
USP11	0.316458	4.94053	7.88685	0.00497955	0.0309803	yes
CD81	0.316112	9.31998	9.99484	0.00156979	0.012459	yes
ITPRIPL2	0.315494	6.27817	12.3381	0.000443808	0.00444404	yes
RSBN1L	0.314958	4.23527	7.07983	0.00779563	0.0433668	yes
DOCK8	0.314512	7.97432	12.112	0.000500996	0.00493861	yes
SYNJ1	0.314418	5.72736	13.1288	0.000290785	0.00310571	yes
HLA-DRB5	0.314109	8.41842	9.40026	0.00216955	0.0160805	yes
ZNF266	0.313894	5.16552	11.0624	0.000880948	0.00792211	yes
SLC35A1	0.313649	5.32295	12.1098	0.000501574	0.00494046	yes
PPWD1	0.313619	4.81492	9.52917	0.00202231	0.0152298	yes
C15orf57	0.31359	4.44754	8.52331	0.00350627	0.0236491	yes
CD274	0.313546	4.86712	8.43758	0.00367546	0.02453	yes
STAC3	0.313103	5.48788	10.9369	0.000942683	0.00834449	yes
PHACTR2	0.312903	5.39392	10.0402	0.00153162	0.0122481	yes
ZBTB44	0.312651	5.13535	10.7079	0.00106676	0.00921109	yes
ZNF700	0.312545	4.27635	7.86094	0.00505142	0.0312892	yes
PHF3	0.311974	6.21778	13.2324	0.000275147	0.00295864	yes
CASP4	0.311821	6.39403	11.5578	0.000674672	0.00637766	yes
DNAJA1	0.311643	7.32455	7.7661	0.0053236	0.0325926	yes
ARRDC2	0.311505	6.37245	8.86489	0.00290708	0.0202329	yes
TM9SF1	0.311409	6.05777	12.7072	0.000364257	0.0037653	yes
FYB	0.311162	8.30163	12.0613	0.000514801	0.00505503	yes
CTBS	0.310833	6.00946	9.94496	0.00161291	0.0127692	yes
ANKRD44	0.310597	5.79055	10.4092	0.00125389	0.0104769	yes
RAB24	0.31057	5.32033	10.4499	0.00122658	0.0103031	yes
USP9Y	0.310337	5.29119	8.59614	0.00336876	0.0229432	yes
MBD2	0.310007	7.22436	12.2668	0.000461087	0.00459165	yes
MDM4	0.309858	5.49308	10.511	0.00118668	0.0100412	yes
POT1	0.309546	4.59716	8.2611	0.00405036	0.0264463	yes
PNRC2	0.309511	5.60302	11.5125	0.000691285	0.00651538	yes
GPKOW	0.309415	4.31255	7.60332	0.0058261	0.0350452	yes
PARP8	0.3094	6.04074	10.6192	0.0011192	0.009579	yes
ALCAM	0.3093	8.27244	7.00352	0.00813496	0.0446858	yes
CD47	0.309087	7.2408	9.86918	0.00168071	0.0131174	yes
MIS18BP1	0.308315	5.65692	7.62709	0.00574981	0.0346989	yes
ARHGAP21	0.308124	5.64386	10.3949	0.00126366	0.0105377	yes
MOBKL2C	0.307969	5.7957	7.13011	0.00758001	0.042617	yes
CCR1	0.307881	9.13848	11.0891	0.000868364	0.00782331	yes
CCDC117	0.307806	5.03257	9.51734	0.00203539	0.0153101	yes
VEZF1	0.307182	5.59642	10.7501	0.00104273	0.00904052	yes
MMP2	0.306829	5.35662	10.1484	0.00144424	0.0117045	yes
MTM1	0.30642	4.97497	10.3368	0.00130405	0.0107752	yes
NICN1	0.306124	4.59917	7.18504	0.00735137	0.041683	yes
SNRK	0.305655	5.40129	10.3747	0.00127753	0.0106284	yes
FLI1	0.305291	7.03953	11.1385	0.000845536	0.00766124	yes
EBAG9	0.305272	4.11629	7.34159	0.00673774	0.0390962	yes
MFSD1	0.304795	9.08826	9.46676	0.00209229	0.0156545	yes
STAT3	0.303962	7.66029	11.6724	0.000634342	0.00605517	yes
GLCE	0.303582	4.98036	8.3954	0.00376171	0.0249605	yes
NGDN	0.302563	4.2758	7.68213	0.00557703	0.0338822	yes
POGLUT1	0.302551	4.06404	7.03216	0.00800588	0.0442454	yes
ICK	0.302178	4.12792	7.27981	0.00697341	0.0400781	yes
SLU7	0.301879	5.97679	10.9033	0.000959914	0.00846154	yes
ZNF33A	0.30182	4.87678	7.72185	0.00545564	0.0332084	yes
MPP1	0.301815	8.63439	8.91195	0.0028331	0.0198489	yes
FOPNL	0.30126	5.25209	9.71801	0.00182471	0.0140508	yes
PAX8	0.300611	4.2221	6.96454	0.00831407	0.0453355	yes
SLC1A3	0.300088	7.94298	8.51906	0.00351445	0.0236796	yes
CEP350	0.300082	6.36697	11.2877	0.000780204	0.0071823	yes
TET2	0.300021	6.55253	11.4311	0.000722268	0.00673213	yes
RPS6KC1	0.299376	4.98334	9.99991	0.00156548	0.0124325	yes
TP53INP1	0.299098	6.47896	6.95906	0.0083396	0.0454551	yes
CLEC4E	0.298914	4.73659	8.93889	0.00279163	0.0196235	yes
CPNE8	0.298346	5.34792	7.62723	0.00574936	0.0346989	yes
UBE2D1	0.297622	6.105	8.71089	0.00316314	0.0217522	yes
CSF1R	0.297448	9.96454	9.00088	0.00269849	0.0190771	yes
XAB2	0.297392	5.3963	9.0929	0.00256604	0.0183535	yes
TBL1X	0.2973	5.62977	9.55476	0.00199432	0.0150531	yes
ZNF3	0.297044	4.26692	6.86322	0.00879878	0.0474879	yes
CYP4V2	0.296502	5.76866	11.0183	0.000902157	0.00804762	yes
ZMYM6	0.296379	5.39516	10.0033	0.00156263	0.0124177	yes
DMXL1	0.295593	7.39228	8.71423	0.00315736	0.0217242	yes
ZBTB2	0.294844	4.58348	7.85121	0.00507867	0.0314272	yes
PTPRO	0.294125	6.73114	11.641	0.000645155	0.00614449	yes
RGS10	0.29399	6.16921	11.2921	0.000778357	0.00717572	yes
LMBRD1	0.293141	6.89934	10.7846	0.0010235	0.00890433	yes
ANAPC4	0.2931	5.37847	8.78039	0.00304485	0.0210876	yes
FBXO8	0.293071	4.23722	7.24018	0.00712899	0.0406586	yes
DCTN4	0.292881	6.41297	10.3679	0.00128226	0.0106578	yes
MANBA	0.292869	7.08828	10.2329	0.0013796	0.0112671	yes
ERP44	0.292833	6.9778	10.214	0.00139375	0.0113681	yes
NCSTN	0.292349	8.13037	10.7134	0.00106362	0.00919648	yes
SIGLEC7	0.29216	6.44541	11.0385	0.000892399	0.00799428	yes
POGZ	0.292009	6.33342	11.1859	0.000824197	0.00753254	yes
SAP30L	0.291962	4.80978	8.20968	0.00416676	0.0270391	yes
ZNF518A	0.291372	5.32356	9.55881	0.00198992	0.0150485	yes
ZNF217	0.291259	6.65008	10.1875	0.00141395	0.0115106	yes
SOS1	0.29099	6.44095	10.2387	0.00137523	0.0112532	yes
ZNF224	0.290794	4.72566	8.39936	0.00375353	0.0249324	yes
PBX2	0.290424	5.68731	9.78448	0.00175991	0.0136431	yes
NCOA4	0.290351	9.31019	8.20466	0.00417829	0.0270723	yes
CTNNBL1	0.290283	5.98625	10.1629	0.00143297	0.0116355	yes
LRPAP1	0.290218	8.03933	9.04465	0.00263464	0.0187278	yes
ARHGEF11	0.29005	7.98535	8.28657	0.00399395	0.0261831	yes
POLD3	0.290012	4.84194	8.96369	0.00275398	0.0193912	yes
BIRC2	0.289946	6.16095	11.209	0.000814034	0.00744504	yes
NADKD1	0.289611	4.2557	7.06247	0.00787154	0.0436744	yes
SNTB2	0.28941	4.96733	8.01591	0.00463682	0.0293405	yes
CLK1	0.289406	6.31636	11.1038	0.000861518	0.00777805	yes
DNPEP	0.289323	5.31396	8.49365	0.00356387	0.0239615	yes
POLR3GL	0.289263	4.75761	8.00144	0.00467402	0.0294997	yes
HMG20A	0.289099	5.28961	9.65373	0.00188968	0.0144982	yes
PQLC3	0.288806	6.19885	9.44096	0.00212193	0.0158388	yes
SYT11	0.288675	4.94417	8.47015	0.00361022	0.0241833	yes
CCDC28A	0.288473	4.90875	7.34741	0.00671594	0.0390054	yes
SPG11	0.28799	6.99913	11.0283	0.000897328	0.00801583	yes
HLA-DRA	0.287622	11.0812	7.89704	0.00495157	0.0308366	yes
GTF2E2	0.287422	4.73657	8.0845	0.00446454	0.0284468	yes
PCGF5	0.28678	5.89769	10.5663	0.00115169	0.0097909	yes
CUEDC1	0.286157	4.95458	6.75506	0.00934824	0.0498796	yes
SETX	0.285516	7.35769	10.614	0.00112234	0.00959291	yes
LETMD1	0.285441	5.01565	8.20511	0.00417726	0.0270723	yes
CRTAP	0.285259	7.87044	9.1487	0.00248894	0.0179032	yes
TMEM59	0.284978	7.71521	10.1258	0.00146209	0.0118114	yes
USP25	0.284739	6.22407	8.41823	0.00371477	0.0247267	yes
CDS2	0.284351	7.03211	8.52237	0.00350807	0.0236491	yes
ZBTB34	0.284304	5.35303	8.19741	0.00419503	0.027153	yes
ALDH2	0.284255	7.2766	10.3342	0.00130585	0.0107831	yes
PHF1	0.284147	5.64858	9.74718	0.00179598	0.0138802	yes
DUSP1	0.284132	4.92836	7.84045	0.00510897	0.0315531	yes
DDX24	0.283795	7.03043	7.57228	0.00592726	0.035501	yes
ATP8B4	0.28364	6.67496	8.28848	0.00398974	0.0261831	yes
TM2D2	0.283498	5.85014	10.4507	0.00122603	0.0103031	yes
TROVE2	0.28312	4.4933	7.37683	0.00660695	0.038496	yes
BAZ2A	0.283084	7.20027	9.63087	0.00191334	0.014638	yes
NOD1	0.282867	4.66977	7.38482	0.00657767	0.038396	yes
HHEX	0.281602	4.48852	7.29445	0.00691679	0.0398543	yes
PIK3R1	0.281382	6.40697	7.37423	0.00661651	0.038534	yes
ALPK1	0.281338	5.95535	10.0546	0.00151967	0.0121602	yes
DMTF1	0.281301	5.85034	10.4846	0.00120375	0.0101517	yes
CALML4	0.280234	5.07896	8.40432	0.00374331	0.0248775	yes
JMJD1C	0.280073	6.51389	9.91804	0.00163667	0.0128986	yes
H3F3B	0.2799	7.90328	9.2837	0.00231201	0.0169187	yes
CRBN	0.279534	4.84728	7.80665	0.00520542	0.0319927	yes
ELF1	0.279515	7.32265	9.67374	0.00186921	0.0143498	yes
INPP5D	0.279335	7.38501	10.028	0.00154178	0.0123061	yes
NBN	0.279136	6.15587	10.25	0.00136688	0.0111956	yes
RAP2C	0.279072	6.2447	10.0648	0.00151126	0.0121236	yes
LOXL3	0.278844	5.4662	7.05895	0.00788701	0.0437411	yes
NAIP	0.278622	5.44473	8.13081	0.00435192	0.0279023	yes
SEPSECS	0.278049	4.57027	7.36515	0.00665001	0.0386757	yes
USP4	0.277977	6.99011	8.92325	0.00281563	0.0197703	yes
ARRDC3	0.277871	5.87413	7.0099	0.00810603	0.0445656	yes
RBM34	0.27762	4.83195	8.0452	0.00456245	0.0289832	yes
ADCY7	0.27745	8.55713	8.73581	0.00312021	0.0215505	yes
RHOT1	0.277232	6.02894	9.41221	0.00215545	0.0160229	yes
UHRF1BP1	0.27696	6.6267	10.1404	0.00145058	0.0117484	yes
ACSS1	0.276625	5.44089	7.44367	0.00636601	0.0375411	yes
ZFYVE20	0.276576	5.44135	9.74089	0.00180213	0.0139101	yes
ANXA4	0.276437	7.34977	9.89314	0.00165896	0.013036	yes
RAB42	0.276084	4.73076	7.43246	0.00640576	0.0377053	yes
ANKRD13A	0.275923	6.54639	10.1169	0.00146913	0.011847	yes
BAZ2B	0.275725	5.76667	9.61187	0.00193324	0.0147167	yes
HPS5	0.275521	6.34969	9.16533	0.00246644	0.0177899	yes
TTC14	0.27532	5.43504	9.05627	0.00261795	0.0186421	yes
SEMA4D	0.27507	5.33848	9.02075	0.00266932	0.0189212	yes
ADPRH	0.27461	5.95917	9.5825	0.00196441	0.0148912	yes
SMU1	0.274557	5.53264	9.51091	0.00204254	0.0153457	yes
HBP1	0.274351	6.64373	7.45622	0.00632176	0.0373235	yes
KIAA0528	0.274182	6.26457	9.12936	0.0025154	0.0180655	yes
ABHD3	0.273846	5.70826	9.54216	0.00200806	0.0151405	yes
BRD2	0.273789	8.00018	8.74344	0.00310717	0.0214722	yes
SPPL2A	0.273371	7.39846	9.55967	0.00198899	0.0150485	yes
AKAP10	0.272566	5.59854	9.58905	0.00195742	0.0148606	yes
ZNF192	0.272534	4.9042	7.97771	0.00473569	0.029785	yes
TNFAIP8	0.272293	6.20121	8.86346	0.00290936	0.0202377	yes
CLEC2D	0.271774	4.58262	6.8578	0.00882551	0.0475916	yes
UBE2Z	0.271423	7.07804	8.61035	0.00334258	0.0228005	yes
CHSY1	0.271309	5.66656	8.62201	0.00332125	0.0226672	yes
OSBPL3	0.271212	5.94979	9.42173	0.00214429	0.0159681	yes
RGAG4	0.270964	5.63468	8.02624	0.00461044	0.0292149	yes
SYF2	0.269804	5.5709	8.99482	0.00270746	0.0190955	yes
UBA3	0.268928	6.37718	8.53695	0.00348009	0.0235231	yes
MKRN1	0.268772	6.66509	9.16209	0.00247081	0.017803	yes
IQGAP2	0.268443	8.39189	7.98577	0.00471464	0.0296821	yes
ZNF687	0.268353	5.29386	8.13262	0.00434759	0.0278981	yes
SMARCA5	0.268194	6.77641	7.98624	0.00471341	0.0296821	yes
ZHX1	0.267789	5.27398	7.14393	0.00752183	0.0424557	yes
SMEK1	0.267648	6.44319	8.88593	0.00287377	0.0200562	yes
SIGLEC14	0.267245	5.71984	7.61472	0.00578937	0.0348887	yes
MEF2A	0.26642	6.98467	8.01363	0.00464265	0.029355	yes
SNX11	0.266242	5.96349	8.89145	0.00286509	0.0200067	yes
MRPL49	0.265992	5.43591	8.52677	0.0034996	0.0236171	yes
DPYSL2	0.265855	6.97516	8.49144	0.0035682	0.023978	yes
OTUD1	0.265195	5.03956	7.07906	0.00779898	0.0433668	yes
LOC220906	0.264754	4.93689	6.94106	0.0084239	0.0458751	yes
PTP4A1	0.264213	7.27668	7.03351	0.00799982	0.0442312	yes
VPS39	0.263546	7.07573	8.59481	0.00337122	0.0229464	yes
TIPARP	0.263288	5.6316	8.56318	0.0034303	0.0232914	yes
ZMYM4	0.263214	6.12158	9.20562	0.00241273	0.017504	yes
ELK4	0.263061	5.64861	7.43027	0.00641357	0.0377337	yes
CNOT6L	0.26296	5.33754	7.98266	0.00472276	0.0297184	yes
HLA-DRB6	0.262615	7.06984	7.2729	0.00700027	0.040099	yes
CDK17	0.262155	5.19733	7.66708	0.00562372	0.0341167	yes
DPF2	0.262119	5.455	7.12405	0.00760567	0.0427043	yes
STAT5A	0.261573	7.07394	6.76905	0.0092752	0.0495525	yes
ZNF652	0.261541	5.15284	8.10823	0.00440647	0.0281193	yes
SGK1	0.261318	9.6035	7.27236	0.00700238	0.040099	yes
MAP3K2	0.261256	7.14477	8.81726	0.00298394	0.0207224	yes
TMEM51	0.261186	6.03692	9.12804	0.00251722	0.0180655	yes
ZC3H11A	0.26022	6.3897	9.21057	0.00240622	0.0174954	yes
SASH1	0.259969	6.0494	8.7146	0.00315671	0.0217242	yes
BACH1	0.259721	7.18978	7.03831	0.00797845	0.0441323	yes
DRAM2	0.259442	7.16944	8.6948	0.00319119	0.0218857	yes
SIRT1	0.259365	5.07947	7.54971	0.00600196	0.0358617	yes
PHC3	0.259335	5.70785	8.04708	0.00455771	0.0289677	yes
HINT3	0.259106	5.70364	8.28582	0.00399558	0.0261831	yes
ST3GAL5	0.258681	6.08109	8.38933	0.0037743	0.0250309	yes
FGD3	0.258385	6.08712	7.11918	0.00762635	0.0427368	yes
MLKL	0.257908	5.90124	8.1276	0.00435964	0.027933	yes
RASGRP4	0.257854	5.63806	7.54696	0.00601113	0.0358826	yes
NR3C1	0.257628	6.93751	7.43666	0.00639083	0.0376349	yes
MAML1	0.257354	5.7676	8.2709	0.00402856	0.0263485	yes
ARHGAP27	0.257204	6.69596	8.43244	0.00368586	0.024573	yes
CEBPZ	0.256944	5.28215	7.38789	0.00656643	0.0383658	yes
XPO6	0.256605	7.12744	8.06111	0.00452255	0.0287968	yes
PCMTD2	0.255265	5.14428	6.84634	0.00888231	0.0478572	yes
CARD8	0.255046	6.84716	8.55137	0.00345263	0.0233999	yes
RBM22	0.25493	5.82261	7.52746	0.00607654	0.0361879	yes
TMEM19	0.254511	6.05071	8.35995	0.00383581	0.0253724	yes
FBXO11	0.254428	6.51038	7.44465	0.00636253	0.037538	yes
HEBP1	0.254251	6.44846	6.75322	0.00935785	0.0498888	yes
NLRP3	0.254003	5.57261	7.38951	0.00656055	0.0383491	yes
CSTF2T	0.253445	5.28085	7.3902	0.00655804	0.0383491	yes
WSB1	0.253367	7.61747	7.40937	0.00648851	0.0380448	yes
FCHSD2	0.253326	6.24456	7.01931	0.00806353	0.0444476	yes
UBAC2	0.252378	6.08285	8.55891	0.00343834	0.0233281	yes
NFATC2IP	0.252266	5.69077	7.878	0.00500397	0.031117	yes
RAPGEF2	0.251839	5.96821	8.37827	0.00379733	0.0251573	yes
PEAK1	0.251828	6.60684	8.35508	0.00384612	0.0254141	yes
CNOT2	0.251215	5.9862	8.01575	0.00463722	0.0293405	yes
SNX6	0.250965	7.32203	8.11989	0.00437822	0.0280122	yes
MYO1E	0.250878	7.89919	7.86247	0.00504715	0.0312892	yes
WWP1	0.250536	6.8183	8.27064	0.00402913	0.0263485	yes
SSH1	0.249837	7.15497	7.36129	0.00666431	0.0387233	yes
ERBB2IP	0.249771	6.96777	7.1231	0.00760971	0.0427081	yes
PDS5B	0.249632	5.33034	7.27845	0.00697867	0.0400902	yes
MALT1	0.247954	5.7415	7.92479	0.00487621	0.0305022	yes
KIAA1432	0.247612	6.21663	7.58979	0.00586997	0.0352226	yes
IRAK4	0.246877	5.35251	6.80835	0.00907325	0.0486377	yes
IRF5	0.24642	7.50169	7.64727	0.00568584	0.0343783	yes
SP1	0.245705	7.43316	7.472	0.0062666	0.0370411	yes
ETV6	0.24531	6.64858	7.61862	0.00577685	0.0348454	yes
TMEM106A	0.244103	6.06199	7.81813	0.00517246	0.0318365	yes
BNIP3L	0.244059	7.55708	7.27668	0.00698555	0.040099	yes
GDE1	0.243936	7.07281	7.57927	0.00590432	0.035412	yes
LAMP2	0.243828	9.0948	6.81714	0.00902871	0.0485221	yes
NUP160	0.242983	5.84533	7.56401	0.00595455	0.0356289	yes
KDM5A	0.242293	6.33148	7.60447	0.00582239	0.0350452	yes
WTAP	0.242197	6.28606	7.76158	0.00533692	0.0326583	yes
ZNF561	0.239914	5.33536	7.1349	0.00755978	0.0425635	yes
ISCU	0.239371	6.52075	7.33443	0.00676461	0.0391982	yes
TMEM164	0.238812	7.24798	7.33878	0.00674827	0.0391214	yes
ARSB	0.238594	6.79125	7.2567	0.00706368	0.0403407	yes
FAM48A	0.23858	5.69291	7.01385	0.00808816	0.0445515	yes
UBP1	0.237749	6.32298	7.30049	0.00689359	0.0397695	yes
DYNC1LI2	0.23758	6.77848	7.26424	0.00703409	0.0401898	yes
SERPINB1	0.236393	6.7738	6.81785	0.00902511	0.0485221	yes
PCM1	0.236235	7.36116	7.21317	0.00723706	0.0411814	yes
PRDM1	0.232051	5.71209	7.01185	0.00809718	0.0445556	yes
VPS45	0.231878	5.61399	6.77235	0.00925808	0.0495237	yes
AAK1	0.231614	6.37564	7.02937	0.00801836	0.0442587	yes
C1orf63	0.231236	5.82928	6.80905	0.00906968	0.0486377	yes
ZNF641	0.231195	5.46909	6.8116	0.00905675	0.0486013	yes
TMEM87A	0.230183	6.0582	7.08724	0.00776347	0.0432453	yes
CCNL1	0.230097	6.5207	7.08409	0.00777715	0.0432835	yes
KIAA0430	0.229304	7.02724	6.76988	0.00927089	0.0495504	yes
RIT1	0.228467	6.72252	6.99309	0.00818252	0.0448111	yes
MAT2B	0.227133	6.75131	6.76538	0.00929432	0.0496337	yes
SNW1	0.225908	6.04137	6.92135	0.00851725	0.0462245	yes
PTPMT1	-0.229716	5.77542	7.04644	0.00794228	0.0439514	yes
PNMA1	-0.230103	5.60827	6.81166	0.00905644	0.0486013	yes
FDPS	-0.232735	6.37577	7.20337	0.0072767	0.0413336	yes
RAP1GDS1	-0.233233	6.08594	7.00012	0.00815043	0.0447013	yes
ADAM15	-0.235293	6.38654	6.99673	0.00816588	0.0447393	yes
TOLLIP	-0.236586	6.66651	6.75518	0.00934761	0.0498796	yes
TPI1	-0.237202	7.82815	7.07253	0.00782746	0.043485	yes
NDUFB8	-0.238003	6.01471	7.48831	0.00621008	0.0367757	yes
TUFM	-0.239424	7.00202	7.60932	0.00580674	0.0349757	yes
LAMTOR2	-0.239549	5.53267	6.96783	0.0082988	0.0452912	yes
RELT	-0.240885	6.27967	7.13475	0.00756042	0.0425635	yes
GALNT6	-0.240893	6.84446	7.00055	0.00814848	0.0447013	yes
PSMD2	-0.241363	7.6183	7.30144	0.00688995	0.0397695	yes
SMARCA4	-0.241587	6.55703	7.48582	0.00621866	0.0368092	yes
MDH1	-0.241875	8.09383	7.13233	0.00757064	0.0425832	yes
NDUFS5	-0.24199	5.74834	7.275	0.0069921	0.040099	yes
MRPS16	-0.242643	6.034	7.27026	0.00701057	0.0401278	yes
IDH2	-0.243307	7.28038	6.91196	0.00856209	0.046448	yes
ARHGDIB	-0.243318	9.65398	6.93907	0.0084333	0.0459066	yes
MDH2	-0.243359	6.9015	7.82078	0.00516489	0.0318054	yes
ANKRD11	-0.243538	5.94924	7.75215	0.00536487	0.0327819	yes
SEPN1	-0.243746	7.84853	7.54866	0.00600546	0.0358657	yes
UGGT1	-0.244678	6.87669	7.77107	0.00530896	0.0325501	yes
PSMD14	-0.244936	6.07552	7.81068	0.00519385	0.0319526	yes
CDC123	-0.24544	5.71555	7.92969	0.00486302	0.0304347	yes
NDUFV1	-0.245596	6.58307	7.20161	0.0072838	0.0413554	yes
MTCH2	-0.246465	6.8046	8.12571	0.00436419	0.027948	yes
ENOPH1	-0.246475	5.53925	7.39275	0.00654873	0.0383154	yes
MYL6	-0.247046	9.68162	7.14329	0.00752451	0.0424557	yes
INF2	-0.247429	7.08827	7.26503	0.007031	0.0401898	yes
SLC25A3	-0.248465	8.1845	7.3197	0.00682027	0.0394649	yes
MCM6	-0.248736	5.61445	6.87599	0.00873613	0.0472505	yes
TPCN2	-0.248777	5.98633	8.22419	0.00413356	0.0268525	yes
EIF5A	-0.249058	6.79306	7.7326	0.00542325	0.0331066	yes
BZW1	-0.250088	6.28397	8.2241	0.00413376	0.0268525	yes
XBP1	-0.250537	6.33969	7.34598	0.00672127	0.0390185	yes
MRPS27	-0.252077	5.39078	7.22764	0.00717896	0.0409068	yes
GSTO1	-0.252382	7.62591	7.74391	0.00538939	0.0329158	yes
ATP6V1E1	-0.253326	7.40996	8.28336	0.00400099	0.0262051	yes
PSMD8	-0.253431	6.95836	7.15396	0.00747988	0.0422792	yes
CS	-0.253674	7.28289	8.14701	0.00431321	0.0277338	yes
GOT2	-0.253707	6.10653	7.72498	0.00544621	0.0331829	yes
SBF1	-0.254657	6.53636	8.71611	0.0031541	0.0217242	yes
DPP3	-0.25517	5.51427	7.54448	0.00601942	0.0359152	yes
NDUFS1	-0.255683	6.70161	8.55607	0.00344372	0.023352	yes
DSTN	-0.256309	6.20156	6.87415	0.00874511	0.0472788	yes
GUK1	-0.2565	6.41098	7.1796	0.00737371	0.0417536	yes
FARSA	-0.256788	5.8946	8.34412	0.00386937	0.0255411	yes
TBCD	-0.257041	5.80974	8.47735	0.00359596	0.0241261	yes
WHSC1	-0.25715	6.17045	7.61467	0.00578953	0.0348887	yes
RUSC2	-0.257445	5.78644	6.84463	0.00889083	0.0478827	yes
FAM20B	-0.257558	5.37777	8.24291	0.00409115	0.0266303	yes
CD109	-0.257581	7.02294	6.78888	0.00917277	0.0491088	yes
TAGLN2	-0.25845	7.703	8.03059	0.0045994	0.029174	yes
GBE1	-0.258767	6.21078	7.10227	0.00769862	0.0430165	yes
RPL36	-0.259538	6.5637	9.03689	0.00264586	0.018797	yes
VDAC1	-0.259667	7.0581	7.72563	0.00544422	0.0331829	yes
GUF1	-0.259674	5.2975	7.59193	0.00586303	0.0351976	yes
PSMB6	-0.259715	6.12204	8.94055	0.00278909	0.0196165	yes
NANS	-0.260216	5.79205	8.46386	0.00362272	0.0242513	yes
TMEM43	-0.260273	6.67454	8.86056	0.00291398	0.0202587	yes
RPL27	-0.260994	7.47358	8.25871	0.00405569	0.0264675	yes
DTX4	-0.261851	6.38473	7.02664	0.0080306	0.0443047	yes
CDK2AP2	-0.262161	4.9138	7.51516	0.00611818	0.0363974	yes
HDLBP	-0.263362	9.00034	6.87616	0.00873531	0.0472505	yes
PHB	-0.264207	5.92447	7.94623	0.00481878	0.0301877	yes
GRK6	-0.264668	6.4012	9.17157	0.00245804	0.0177413	yes
NOP14	-0.26508	4.93265	6.97686	0.00825702	0.0451215	yes
RPL7A	-0.265393	6.82315	8.99544	0.00270655	0.0190955	yes
LAMC1	-0.26557	5.83333	8.77184	0.00305917	0.0211751	yes
TUBA1C	-0.26624	6.86536	9.41001	0.00215804	0.0160289	yes
PPP5C	-0.266298	5.25317	7.97649	0.00473886	0.0297902	yes
GPX1	-0.266956	8.41767	8.39548	0.00376156	0.0249605	yes
MFSD6	-0.266972	6.12719	8.19332	0.00420449	0.0272003	yes
CFL1	-0.267743	10.2606	8.01198	0.00464688	0.0293576	yes
RPL27A	-0.268222	7.2579	8.43045	0.00368989	0.024587	yes
STEAP3	-0.268751	6.84911	7.1381	0.00754633	0.0425483	yes
SLC11A1	-0.26878	9.00249	7.0576	0.00789297	0.043755	yes
PLEK	-0.268972	9.91799	8.33864	0.00388106	0.0255915	yes
RPL37	-0.269684	7.22608	8.17321	0.00425137	0.0274056	yes
ARHGDIA	-0.269888	8.47112	8.87162	0.00289638	0.0201695	yes
RPS2	-0.270032	6.23951	7.99841	0.00468183	0.0295342	yes
UBA52	-0.270279	8.0174	7.87635	0.00500855	0.0311302	yes
PAFAH2	-0.27068	5.14221	8.11851	0.00438156	0.0280122	yes
QPCT	-0.270861	6.04922	9.73986	0.00180315	0.0139101	yes
ITPA	-0.271523	5.02044	7.28744	0.00694383	0.0399807	yes
SH3BGRL3	-0.271625	10.2737	7.52079	0.00609908	0.036305	yes
SDHC	-0.271761	5.49925	9.38586	0.00218665	0.0161979	yes
CKAP4	-0.271761	6.09029	8.48379	0.00358325	0.0240536	yes
RPS14	-0.271892	7.69445	8.47416	0.00360226	0.0241556	yes
AP3D1	-0.272262	7.67061	8.60071	0.00336032	0.0229091	yes
C19orf50	-0.272328	6.23482	8.56275	0.0034311	0.0232914	yes
RPL18	-0.272893	7.27721	8.09562	0.00443723	0.028287	yes
CALHM2	-0.27309	6.36304	8.20118	0.00418631	0.0271104	yes
C11orf2	-0.273715	4.941	8.16949	0.00426009	0.027434	yes
SEC13	-0.274287	6.35254	9.18604	0.00243868	0.0176317	yes
R3HDM1	-0.274524	5.273	8.89968	0.00285221	0.0199607	yes
SLC35A2	-0.2747	4.75267	7.51158	0.00613035	0.0364189	yes
ILVBL	-0.276696	4.85138	7.98604	0.00471395	0.0296821	yes
TRABD	-0.277255	5.45988	8.99808	0.00270264	0.01909	yes
STT3B	-0.277703	7.34445	9.34122	0.00224057	0.0165103	yes
SEC61B	-0.278347	5.61659	10.1116	0.00147335	0.0118647	yes
PRDX2	-0.279164	4.67309	7.51092	0.0061326	0.0364189	yes
ATP5L	-0.27967	6.52869	10.474	0.00121068	0.0102034	yes
COX7C	-0.28232	6.37455	10.536	0.00117069	0.00992578	yes
TXNL4A	-0.282592	4.96879	8.54721	0.00346051	0.0234283	yes
CD151	-0.282658	7.04101	8.35791	0.00384012	0.0253877	yes
ABCE1	-0.2829	5.90862	8.29375	0.00397817	0.0261502	yes
TMC8	-0.283442	6.28432	9.94288	0.00161473	0.0127756	yes
SSBP3	-0.283519	5.24238	8.49485	0.00356153	0.0239585	yes
AP1S1	-0.284263	5.39373	8.25318	0.00406807	0.0265346	yes
BCAT2	-0.284475	4.43746	7.11919	0.0076263	0.0427368	yes
UBE4B	-0.284867	6.45453	9.2357	0.00237342	0.0172981	yes
COX7B	-0.285269	6.21437	9.29833	0.00229362	0.0168134	yes
VPS25	-0.285462	5.26678	7.96001	0.00478222	0.0300329	yes
C14orf2	-0.285789	5.55349	9.92822	0.00162763	0.0128424	yes
PEX26	-0.286061	5.09605	8.99737	0.00270368	0.01909	yes
RPL4	-0.286165	7.9737	8.98161	0.00272711	0.0192233	yes
ELOVL5	-0.286765	7.67515	9.88362	0.00166757	0.0130615	yes
COX7A2	-0.286861	6.10439	8.13051	0.00435264	0.0279023	yes
PITPNM1	-0.287066	6.01437	9.07772	0.00258743	0.0184856	yes
SLC39A13	-0.287156	6.04262	9.9324	0.00162394	0.0128325	yes
ATP5F1	-0.287159	6.95107	10.6035	0.00112874	0.00962811	yes
CD276	-0.287176	8.03952	9.14493	0.00249408	0.0179299	yes
LASP1	-0.287637	9.79233	9.31957	0.0022672	0.0166581	yes
HTT	-0.287925	7.92173	9.20862	0.00240878	0.0174954	yes
AURKAIP1	-0.288602	4.8973	8.1876	0.00421776	0.0272445	yes
UBE2M	-0.289	5.44662	9.98306	0.00157987	0.0125311	yes
SLC35E1	-0.289145	6.09428	10.31	0.00132309	0.0108899	yes
ELK1	-0.289477	5.15998	8.84529	0.00293847	0.0204178	yes
SPNS1	-0.289525	6.69911	9.75965	0.00178384	0.0138116	yes
FIS1	-0.289681	5.62139	10.7439	0.00104623	0.00906471	yes
AGPS	-0.289706	7.15459	9.03438	0.00264949	0.0188017	yes
RPS15	-0.291076	5.35797	10.2904	0.00133725	0.0109957	yes
FURIN	-0.292054	8.06927	8.68566	0.00320724	0.0219719	yes
DVL1	-0.292648	4.57704	7.24274	0.00711881	0.0406372	yes
CHD1L	-0.29294	6.17337	9.7876	0.00175692	0.0136366	yes
ZNF706	-0.29328	5.77677	10.0131	0.00155429	0.0123746	yes
H2AFZ	-0.293492	6.35999	7.09088	0.00774771	0.0432141	yes
RPS18	-0.293821	7.32826	8.0996	0.00442751	0.0282393	yes
NME4	-0.294332	5.88124	6.97086	0.00828479	0.0452342	yes
NDUFA13	-0.294582	6.23081	11.0237	0.000899527	0.00802981	yes
FAM20C	-0.294616	7.416	9.92754	0.00162824	0.0128424	yes
INTS1	-0.29596	6.39052	11.5911	0.000662698	0.00629265	yes
ZBTB47	-0.296941	4.87324	9.17163	0.00245795	0.0177413	yes
TOMM6	-0.297249	5.838	10.8924	0.00096561	0.00850583	yes
RPS25	-0.297595	6.16831	11.9204	0.000555225	0.00537283	yes
SH3BP2	-0.298026	8.35926	11.1344	0.000847433	0.00767293	yes
ODC1	-0.298207	5.08482	7.18214	0.00736327	0.0417318	yes
MRPS2	-0.298347	4.45898	7.26658	0.00702493	0.0401898	yes
ENO1	-0.298436	10.2418	10.0933	0.00148808	0.011968	yes
CIAO1	-0.298492	6.74328	9.84451	0.00170339	0.0132618	yes
HMOX2	-0.299218	5.26258	9.27481	0.00232326	0.0169912	yes
BCKDK	-0.299561	6.52546	11.3856	0.000740173	0.00687877	yes
MBTPS2	-0.299566	4.75101	7.26543	0.00702946	0.0401898	yes
CDC37	-0.299968	7.72166	9.94056	0.00161677	0.0127837	yes
HSPD1	-0.30017	6.78506	11.0497	0.000887005	0.00795729	yes
C8orf33	-0.301352	4.79368	9.36158	0.00221581	0.016366	yes
ATP6V0C	-0.302127	8.44517	10.3277	0.00131046	0.0108141	yes
MRPL33	-0.302541	4.18131	7.42706	0.00642503	0.0377486	yes
RPTOR	-0.302543	5.36563	11.2247	0.000807179	0.00740372	yes
SLC25A5	-0.304556	7.98693	10.832	0.000997634	0.00870919	yes
WDR1	-0.30462	9.11319	10.9525	0.000934793	0.00828623	yes
PLAU	-0.304704	7.644	8.41423	0.00372296	0.0247567	yes
UCHL3	-0.304937	4.52933	7.28224	0.00696396	0.0400602	yes
PDDC1	-0.305132	5.34594	11.2643	0.000790099	0.00725756	yes
LFNG	-0.305387	5.80244	8.52996	0.00349348	0.0235884	yes
CD163L1	-0.305482	6.60203	11.3518	0.00075374	0.0069946	yes
MYH9	-0.305687	9.996	10.8327	0.000997219	0.00870919	yes
LMLN	-0.306213	4.10061	7.41169	0.00648014	0.038037	yes
MRPL34	-0.306589	4.64943	8.31311	0.003936	0.0259268	yes
RPLP2	-0.306622	7.08439	12.2891	0.000455606	0.0045474	yes
C1orf93	-0.307055	6.69839	9.61077	0.00193439	0.0147167	yes
FBL	-0.307307	4.95928	9.15664	0.00247817	0.0178358	yes
NELF	-0.307327	4.4946	7.79357	0.00524324	0.0321939	yes
UXT	-0.307571	4.85433	9.75151	0.00179176	0.013856	yes
HNRNPAB	-0.308556	6.40854	11.7153	0.000619868	0.00592594	yes
MLST8	-0.308701	4.92894	7.80759	0.00520274	0.0319918	yes
LRCH1	-0.308991	6.4981	7.93666	0.00484432	0.0303326	yes
MRPS15	-0.309217	5.26782	11.6549	0.000640351	0.00610793	yes
ADRM1	-0.31	6.16329	10.3925	0.00126526	0.0105441	yes
MMP19	-0.310153	7.50737	9.35276	0.0022265	0.0164258	yes
C17orf79	-0.310867	5.0313	10.035	0.00153597	0.0122752	yes
RAB3IL1	-0.311226	5.7306	11.2814	0.000782886	0.00719653	yes
RPS3	-0.312073	7.85948	10.4636	0.00121752	0.0102474	yes
DTD1	-0.312245	4.06958	6.7496	0.00937688	0.0499693	yes
CERK	-0.312301	6.38724	10.2678	0.00135371	0.0111059	yes
FERMT3	-0.312326	9.03737	11.5691	0.000670573	0.0063484	yes
VASP	-0.313085	8.32343	9.48314	0.00207369	0.015552	yes
HBXIP	-0.313093	5.88252	12.2761	0.000458799	0.00457247	yes
ATP5I	-0.313138	5.35864	11.3059	0.000772593	0.00714113	yes
COX8A	-0.313184	6.55966	12.5729	0.000391386	0.00398849	yes
MTMR2	-0.313406	5.68324	11.5762	0.000668001	0.00632877	yes
PKD1	-0.313697	5.1426	10.0915	0.00148958	0.0119724	yes
PGP	-0.314137	4.90613	7.56048	0.0059662	0.0356817	yes
C19orf53	-0.314192	5.421	9.23016	0.00238061	0.0173405	yes
SOLH	-0.314312	4.83667	8.43682	0.00367699	0.02453	yes
ALDOA	-0.314857	10.427	10.9866	0.000917718	0.00815198	yes
PELO	-0.314971	3.9762	6.98128	0.00823669	0.0450321	yes
SEPX1	-0.315509	4.97799	7.64014	0.00570834	0.0344979	yes
TECR	-0.316091	5.75817	8.11789	0.00438306	0.0280122	yes
PPARD	-0.316895	7.28498	12.0144	0.000527923	0.00515193	yes
MMP9	-0.316911	13.4616	7.19077	0.00732796	0.0415875	yes
FAM195A	-0.317584	4.36596	7.75273	0.00536313	0.0327819	yes
PFN1	-0.317917	9.46513	11.5095	0.000692417	0.00652108	yes
LMNB2	-0.318155	4.95072	9.07535	0.00259078	0.0184941	yes
MCM7	-0.318563	5.34803	12.4227	0.000424144	0.00427757	yes
EEF1G	-0.318677	7.28759	9.8294	0.00171744	0.0133629	yes
RUVBL2	-0.318929	4.54111	8.7284	0.00313291	0.0216147	yes
METRNL	-0.319902	5.84378	12.6978	0.00036609	0.00377548	yes
MRAS	-0.319914	7.44835	11.0304	0.000896283	0.00801215	yes
CHCHD2	-0.320342	6.04891	12.9673	0.000316971	0.00335428	yes
RPL31	-0.321138	6.74797	11.5837	0.000665335	0.00631295	yes
HINT1	-0.321185	6.25553	13.523	0.000235657	0.00259797	yes
UQCRH	-0.321274	5.31202	12.7833	0.000349723	0.00363407	yes
PGK1	-0.321502	9.20139	12.1553	0.000489496	0.00483654	yes
GPI	-0.321856	8.36005	11.9415	0.000548958	0.00532031	yes
RBM3	-0.323577	7.44706	9.3584	0.00221966	0.0163848	yes
ABI2	-0.323695	4.21655	7.91399	0.0049054	0.0306394	yes
PPDPF	-0.323821	5.80011	13.2268	0.000275971	0.00296138	yes
GOT1	-0.323942	4.55239	7.31704	0.00683038	0.039489	yes
FAIM	-0.324062	4.76839	9.61938	0.00192535	0.0146918	yes
MRPL4	-0.324679	4.83166	6.99055	0.00819411	0.0448551	yes
LIMK1	-0.325124	7.97215	8.54521	0.00346432	0.0234415	yes
CYCS	-0.325449	6.21915	8.29009	0.0039862	0.0261831	yes
TUBA1B	-0.325479	8.60414	12.6187	0.000381908	0.00390446	yes
PHPT1	-0.326496	5.10885	12.3463	0.000441851	0.00442795	yes
MRPL51	-0.326742	5.42233	13.2341	0.000274904	0.00295854	yes
SSBP4	-0.327116	4.82396	10.9151	0.000953857	0.00842574	yes
ATP13A3	-0.32837	9.03189	10.6562	0.00109703	0.00945955	yes
C20orf27	-0.329125	4.80596	7.30718	0.00686795	0.03967	yes
TOMM5	-0.330203	4.72422	8.88427	0.00287638	0.0200634	yes
CITED2	-0.330223	6.96873	12.1763	0.00048401	0.0047973	yes
MICALL1	-0.331012	5.61378	7.83673	0.00511951	0.031572	yes
LRRC68	-0.331476	5.27032	12.1863	0.000481424	0.00477915	yes
ALOX5	-0.331862	6.96587	10.4103	0.00125314	0.0104769	yes
ITPRIP	-0.331863	6.22325	12.297	0.00045369	0.00453225	yes
RPL37A	-0.332565	7.68413	12.9651	0.000317345	0.00335543	yes
FCHO1	-0.332644	4.53711	9.36332	0.00221371	0.0163629	yes
TCIRG1	-0.33423	9.08936	10.8852	0.000969374	0.00852713	yes
AHCYL1	-0.334288	7.6329	12.8421	0.000338916	0.00354357	yes
EEF2	-0.334383	9.97959	10.3656	0.00128385	0.0106639	yes
HSD17B12	-0.334662	7.23773	13.2277	0.000275837	0.00296138	yes
RPS12	-0.334679	7.17728	12.8957	0.000329331	0.0034562	yes
PDE3B	-0.334754	6.04103	15.0479	0.000104817	0.00131588	yes
NDUFB3	-0.334771	5.02895	10.0875	0.00149274	0.0119902	yes
UBXN6	-0.335233	6.69021	11.7275	0.00061583	0.00589178	yes
NMNAT1	-0.336412	4.34161	6.8112	0.00905878	0.0486013	yes
C19orf38	-0.336466	5.54729	7.12515	0.00760099	0.0427043	yes
ACAA2	-0.336698	6.56279	14.8859	0.000114213	0.00141282	yes
GTF3A	-0.336887	6.39447	15.2638	9.34916e-05	0.00119658	yes
MRPL3	-0.336973	5.16498	12.0868	0.000507792	0.00499758	yes
DNAJC10	-0.337099	6.97583	7.95072	0.00480683	0.0301344	yes
NUDT16L1	-0.337126	3.85958	7.66731	0.00562301	0.0341167	yes
MRPL53	-0.337245	4.06599	8.16984	0.00425926	0.027434	yes
CHST15	-0.337246	7.37332	12.4322	0.000422002	0.00425937	yes
POLE4	-0.337402	3.79733	6.93435	0.0084556	0.0459884	yes
RPS5	-0.337876	6.90426	14.6683	0.000128185	0.00155678	yes
NDRG1	-0.338099	6.76627	7.00428	0.00813152	0.0446858	yes
ZNF865	-0.338311	3.88575	7.29395	0.00691873	0.0398543	yes
DUSP23	-0.338811	4.15947	7.27391	0.00699635	0.040099	yes
COMMD6	-0.338901	4.97322	10.8571	0.000984174	0.00862736	yes
RPL35	-0.339503	6.25193	14.7573	0.000122276	0.00149649	yes
PPP2R1A	-0.339583	7.66953	12.8276	0.000341547	0.0035608	yes
LONRF3	-0.339712	4.27781	7.50463	0.00615404	0.036495	yes
FBXO38	-0.341592	6.07936	14.9871	0.000108251	0.00134962	yes
CLPB	-0.342091	4.48186	10.1761	0.00142273	0.0115672	yes
C11orf31	-0.342098	5.21194	13.7819	0.000205302	0.00229529	yes
KIAA0889	-0.342255	5.26551	14.0314	0.000179784	0.00205349	yes
ALG8	-0.342453	5.02806	12.8373	0.000339771	0.00354645	yes
ACO2	-0.343054	7.6673	14.9701	0.000109228	0.00135913	yes
JDP2	-0.343423	5.5056	7.33094	0.00677776	0.0392385	yes
PTX3	-0.343528	3.69148	6.87146	0.00875831	0.0473102	yes
RFTN1	-0.34358	6.09725	11.9804	0.000537616	0.00523041	yes
TRAP1	-0.343833	5.47337	14.5696	0.000135074	0.00162333	yes
SPINT1	-0.344185	6.64226	9.363	0.0022141	0.0163629	yes
EPRS	-0.344749	7.06867	7.15648	0.00746935	0.0422385	yes
AHNAK2	-0.345444	4.22882	9.32957	0.00225486	0.0165771	yes
OSTC	-0.345903	5.65978	12.7063	0.000364431	0.0037653	yes
TSPAN15	-0.346076	4.06454	8.01305	0.00464414	0.029355	yes
PIGU	-0.34641	3.74616	7.02928	0.00801878	0.0442587	yes
RAB40C	-0.346534	3.76709	8.18173	0.00423143	0.0273049	yes
LPAR2	-0.34682	4.26746	7.65003	0.00567714	0.0343423	yes
AMZ2	-0.347032	5.61619	11.4072	0.000731614	0.00681424	yes
PRKDC	-0.347702	6.82353	15.065	0.000103871	0.00131017	yes
TNFAIP8L1	-0.347787	5.34332	9.68535	0.00185743	0.0142713	yes
MAP1S	-0.347969	5.88897	12.6653	0.000372511	0.00382073	yes
CHCHD10	-0.348967	5.38626	10.234	0.00137872	0.0112671	yes
NDUFA11	-0.348971	5.57232	15.0636	0.000103949	0.00131017	yes
JUNB	-0.349168	6.84336	11.1791	0.000827238	0.00755489	yes
ARPC1B	-0.349977	9.29705	14.7621	0.000121963	0.00149411	yes
SLC25A29	-0.350011	5.18884	10.8836	0.000970192	0.0085284	yes
SRM	-0.350187	4.78982	11.306	0.000772553	0.00714113	yes
FAM89B	-0.350259	5.95993	12.6123	0.000383207	0.00391459	yes
BAD	-0.350411	3.75174	7.28587	0.00694989	0.0399974	yes
SLC16A3	-0.350508	8.26184	12.0079	0.000529745	0.00516176	yes
IMPDH2	-0.350513	5.55085	14.7034	0.00012582	0.00153316	yes
MAPRE2	-0.350525	6.53887	14.985	0.000108371	0.00134978	yes
GLRX3	-0.350692	5.72855	14.0639	0.000176704	0.00202562	yes
IER3	-0.351072	7.37438	10.5674	0.00115098	0.0097909	yes
ERCC1	-0.35198	5.90763	15.3327	9.01446e-05	0.00116043	yes
RUVBL1	-0.352382	3.86948	6.87144	0.00875838	0.0473102	yes
TRMT2A	-0.352402	5.52991	12.5211	0.000402391	0.0040842	yes
KIFC3	-0.353187	6.4609	13.1041	0.000294649	0.0031364	yes
PKP4	-0.353738	4.16349	9.78892	0.00175566	0.0136352	yes
HYOU1	-0.354406	6.96849	13.871	0.000195801	0.00220803	yes
NACC1	-0.354471	6.86282	11.0372	0.000893022	0.00799428	yes
GALNS	-0.354826	6.71297	11.962	0.00054297	0.00527439	yes
C19orf24	-0.355331	3.92786	7.86098	0.0050513	0.0312892	yes
MYC	-0.355534	4.87405	8.32343	0.00391369	0.0257933	yes
KIF2A	-0.355623	5.04953	13.8951	0.0001933	0.00218423	yes
ATP5G3	-0.355919	7.26501	16.0155	6.28268e-05	0.000850242	yes
IL1B	-0.357876	6.82882	10.2364	0.00137693	0.0112599	yes
RPS6KA1	-0.359153	8.66262	14.3742	0.000149845	0.00176239	yes
FLRT2	-0.359339	4.66367	12.2878	0.000455924	0.0045474	yes
MCOLN3	-0.35955	5.07153	12.5048	0.000405898	0.0041165	yes
UBL4A	-0.359568	5.57734	11.1025	0.000862113	0.00777805	yes
RPS19BP1	-0.359644	5.48846	13.3577	0.000257369	0.00279118	yes
NUDT22	-0.359764	4.02999	9.55388	0.00199527	0.0150531	yes
CAMSAP1	-0.360885	6.15549	12.6701	0.000371549	0.00381567	yes
SLC9A3R1	-0.360929	4.95395	12.9543	0.000319179	0.00337107	yes
FARSB	-0.36143	4.58212	10.0108	0.00155623	0.0123746	yes
LDHA	-0.361474	8.37104	13.8577	0.000197188	0.00221828	yes
RPL13	-0.361484	6.83243	16.7422	4.28175e-05	0.000615629	yes
FKBP1A	-0.361877	7.53175	15.8342	6.91417e-05	0.000923859	yes
ST5	-0.362589	4.00516	7.02309	0.00804651	0.0443731	yes
RAB27A	-0.362651	5.26692	12.794	0.000347727	0.00361631	yes
CARS2	-0.363016	5.6101	15.1657	9.84786e-05	0.00125244	yes
MGAT4B	-0.363108	7.28094	16.9319	3.87442e-05	0.000562813	yes
DUSP14	-0.364366	4.13384	9.68494	0.00185784	0.0142713	yes
RPL22	-0.366186	5.17451	13.3464	0.000258917	0.00280317	yes
MLLT4	-0.366193	4.3607	10.3567	0.00129004	0.0107084	yes
MRPL21	-0.368733	4.05219	10.2898	0.00133768	0.0109957	yes
RPL3	-0.368947	8.35737	12.6873	0.000368147	0.00379132	yes
FASTK	-0.369674	5.34149	15.7957	7.0564e-05	0.000940878	yes
PRKAR2A	-0.369722	4.67465	11.8812	0.000567044	0.00545948	yes
RAN	-0.369813	6.4937	18.0947	2.1019e-05	0.000330025	yes
CCDC124	-0.370463	4.59991	7.90233	0.00493712	0.030792	yes
ANXA2	-0.370648	10.6173	13.0758	0.000299141	0.00318154	yes
ISOC2	-0.371169	4.36768	7.60233	0.00582931	0.0350452	yes
RAI1	-0.371256	4.16614	10.0168	0.00155117	0.0123654	yes
DHCR7	-0.371982	5.00349	11.5592	0.000674137	0.00637737	yes
MYBPH	-0.372133	3.40838	7.16657	0.00742748	0.0420393	yes
CENPO	-0.372169	3.31654	6.99872	0.0081568	0.0447088	yes
ATF3	-0.372283	7.37163	12.7586	0.000354382	0.00367948	yes
PPARG	-0.372416	5.77681	15.2459	9.43812e-05	0.00120517	yes
MTHFD1	-0.372536	6.53877	18.5532	1.65229e-05	0.000266958	yes
ANO10	-0.372581	5.28498	14.4224	0.000146054	0.00173065	yes
TMCO3	-0.373028	6.85383	12.3188	0.000448427	0.00448456	yes
HMGA1	-0.373543	6.84593	17.8059	2.44622e-05	0.000375227	yes
UBR7	-0.374067	5.81164	18.6707	1.55352e-05	0.000253588	yes
CHD7	-0.374067	3.55478	7.21072	0.00724694	0.0412015	yes
PRKCB	-0.374203	6.55812	18.8514	1.41305e-05	0.000234588	yes
INCENP	-0.374307	4.50575	10.1265	0.00146149	0.0118114	yes
PCK2	-0.375002	7.10434	9.18911	0.00243459	0.0176151	yes
SCAND1	-0.375304	3.77731	7.95032	0.00480789	0.0301344	yes
C19orf48	-0.376123	3.82604	7.03017	0.00801476	0.0442587	yes
TUBG1	-0.376419	4.65046	12.7037	0.000364937	0.00376745	yes
TTLL12	-0.376731	5.52199	16.3464	5.2756e-05	0.000735969	yes
ZNF598	-0.37697	4.50954	10.4222	0.00124511	0.010438	yes
RPS23	-0.377179	6.13391	18.6323	1.58512e-05	0.00025775	yes
PSMA7	-0.377497	7.13253	17.3799	3.06045e-05	0.000456616	yes
PLAUR	-0.377513	8.88099	16.2048	5.68504e-05	0.000781893	yes
CDK14	-0.378003	4.89752	7.66183	0.00564013	0.0341835	yes
FH	-0.378321	6.08482	14.9982	0.000107616	0.00134303	yes
GGT1	-0.378379	3.55997	7.09471	0.00773117	0.0431503	yes
RPS6	-0.380285	8.28248	13.2696	0.00026975	0.0029105	yes
WRB	-0.380364	3.88362	9.25337	0.00235062	0.0171517	yes
DENND5B	-0.38122	3.63807	8.5099	0.0035322	0.0237738	yes
GALK1	-0.381341	3.96494	7.45581	0.00632321	0.0373235	yes
RPS28	-0.38195	3.88811	6.93819	0.00843746	0.0459095	yes
BRP44	-0.38315	6.00684	16.4401	5.0211e-05	0.000705908	yes
RNF126	-0.383585	3.63492	7.13655	0.00755284	0.0425586	yes
STARD8	-0.383719	6.01963	16.0782	6.07805e-05	0.000828748	yes
MCM5	-0.384403	5.77895	15.0305	0.000105787	0.00132543	yes
ACACA	-0.384446	5.41995	16.3687	5.21391e-05	0.000728166	yes
NCRNA00188	-0.384634	6.93685	16.8126	4.12594e-05	0.000593901	yes
VCL	-0.385578	6.87939	17.9448	2.27406e-05	0.000353441	yes
TIMM10	-0.386273	3.82573	10.1361	0.00145395	0.0117682	yes
NDUFB6	-0.387306	4.84379	12.3493	0.000441141	0.00442433	yes
UQCRQ	-0.387664	5.30929	18.008	2.19975e-05	0.000342734	yes
HSPA9	-0.388792	8.17225	16.7264	4.31767e-05	0.000619387	yes
MOAP1	-0.389145	5.45826	18.0593	2.14134e-05	0.000334044	yes
PNP	-0.389346	6.07155	12.0258	0.000524703	0.00512841	yes
CXXC5	-0.389641	5.40481	15.4916	8.28713e-05	0.00107997	yes
FAM129B	-0.390316	8.34684	15.3287	9.03354e-05	0.0011617	yes
DARS2	-0.390614	5.44102	16.9941	3.7497e-05	0.000546576	yes
LILRA2	-0.391036	6.1005	13.8484	0.00019817	0.00222659	yes
YIF1A	-0.391143	4.68765	14.7244	0.000124423	0.00151983	yes
RPS21	-0.391198	6.01296	19.0394	1.28049e-05	0.000215119	yes
ETHE1	-0.391523	4.9526	16.0403	6.20088e-05	0.00084097	yes
ECI1	-0.391542	3.7479	8.9464	0.00278017	0.0195647	yes
AIFM2	-0.39188	5.55635	17.8725	2.36214e-05	0.000365338	yes
PDLIM7	-0.391946	5.86054	14.1598	0.000167917	0.0019407	yes
CDK5	-0.392887	4.49574	9.10449	0.00254983	0.0182685	yes
KPNA2	-0.393201	5.95126	19.3282	1.10068e-05	0.000187902	yes
SH2D3C	-0.393874	3.92093	8.15842	0.00428617	0.0275878	yes
MGMT	-0.39423	3.66401	9.56072	0.00198785	0.0150485	yes
C6orf108	-0.394241	4.50747	9.34247	0.00223903	0.0165086	yes
SLC2A5	-0.394262	5.50869	7.56861	0.00593935	0.0355547	yes
MCM4	-0.395032	5.23123	9.91721	0.0016374	0.0128986	yes
EHD1	-0.395037	5.26932	11.2133	0.00081213	0.00744374	yes
RPS8	-0.395136	7.43137	17.8149	2.43469e-05	0.000374275	yes
SMPD1	-0.39587	6.26834	17.6959	2.59184e-05	0.000393655	yes
BAG3	-0.396234	5.37803	16.3726	5.20316e-05	0.000727466	yes
ZDHHC8	-0.396367	5.28538	17.4126	3.00817e-05	0.000449876	yes
ZNF714	-0.39694	3.88185	9.07481	0.00259154	0.0184941	yes
TMC6	-0.396973	7.09861	17.063	3.61598e-05	0.0005326	yes
ATAD2	-0.397146	4.58341	10.057	0.00151766	0.0121518	yes
ATP5D	-0.397351	4.51939	11.1715	0.000830631	0.0075695	yes
PEA15	-0.397392	8.86149	17.0231	3.69275e-05	0.000542017	yes
CHI3L1	-0.397556	12.1952	11.6379	0.000646202	0.00614523	yes
PPFIBP1	-0.397627	4.30021	8.05627	0.00453463	0.0288354	yes
KIAA0284	-0.398242	3.69647	9.61732	0.0019275	0.0146994	yes
RPLP0	-0.398624	7.51812	12.8602	0.000335653	0.00351672	yes
ID3	-0.399476	3.57935	7.44248	0.0063702	0.0375483	yes
CCDC86	-0.4003	4.01199	10.325	0.0013124	0.0108231	yes
CRIP1	-0.400413	3.99889	9.26021	0.00234187	0.0170976	yes
C14orf142	-0.400758	4.27632	12.4166	0.000425534	0.00428477	yes
HMG20B	-0.401075	6.3625	17.1734	3.41189e-05	0.000506663	yes
CSTB	-0.402146	10.4918	12.4461	0.00041887	0.0042345	yes
ASB1	-0.404125	5.56854	16.0498	6.16982e-05	0.000838553	yes
RPL8	-0.404619	8.42309	18.2211	1.96684e-05	0.000312206	yes
GAPDH	-0.404698	10.4711	18.517	1.68396e-05	0.00027173	yes
PRAM1	-0.40527	6.55659	11.4322	0.000721813	0.00673213	yes
VARS	-0.405305	5.59236	16.4915	4.88692e-05	0.000693199	yes
MAPK13	-0.405348	7.12243	19.9944	7.76673e-06	0.000138176	yes
SLC43A1	-0.406079	3.44199	9.37329	0.00220169	0.0162902	yes
MEI1	-0.406148	3.39717	6.89659	0.00863604	0.046769	yes
DGKZ	-0.406158	5.82229	16.1443	5.86939e-05	0.00080289	yes
ATP2B4	-0.407417	6.40012	21.7487	3.10793e-06	6.13211e-05	yes
FAM168B	-0.408195	6.98172	19.1243	1.22478e-05	0.000206581	yes
AGPAT9	-0.408597	6.63166	13.3645	0.000256435	0.00278343	yes
EBP	-0.40865	5.50941	13.7713	0.000206468	0.00230629	yes
MRPL12	-0.409008	4.44651	10.5065	0.00118955	0.0100588	yes
EMR3	-0.410179	5.62091	7.83038	0.00513754	0.0316523	yes
SCFD2	-0.410181	3.69843	10.773	0.00102991	0.00894779	yes
UQCR11	-0.410981	5.91629	21.1963	4.14554e-06	7.93226e-05	yes
NDUFS6	-0.411041	4.65855	13.3651	0.000256347	0.00278343	yes
KANK1	-0.412067	4.50627	15.5782	7.91617e-05	0.00103911	yes
PLCD1	-0.412228	4.0114	7.43694	0.00638985	0.0376349	yes
DTYMK	-0.412915	3.5552	8.96479	0.00275233	0.0193903	yes
FEN1	-0.413006	4.09092	8.72911	0.00313169	0.0216147	yes
MRPL52	-0.413126	4.06725	7.76661	0.00532209	0.0325926	yes
WDR18	-0.41434	3.64688	10.3749	0.00127743	0.0106284	yes
SUMF1	-0.414358	6.44167	16.4231	5.06652e-05	0.000711503	yes
FRRS1	-0.414956	4.61455	10.1918	0.00141069	0.0114914	yes
HS6ST1	-0.415008	4.77251	9.64584	0.00189781	0.0145518	yes
DHCR24	-0.416959	8.28532	13.4654	0.000243005	0.00266968	yes
FASN	-0.41737	7.31685	8.92409	0.00281433	0.0197703	yes
LETM1	-0.417394	5.39542	18.2337	1.95386e-05	0.000310534	yes
PLB1	-0.417463	4.15394	10.8427	0.000991864	0.00867676	yes
TNFRSF21	-0.417663	6.61427	22.9625	1.65189e-06	3.48741e-05	yes
WARS	-0.417806	8.60218	19.7701	8.7338e-06	0.000152384	yes
BCL7C	-0.417952	4.15369	9.91314	0.00164103	0.0129111	yes
YBX1	-0.418184	8.07532	19.9156	8.09381e-06	0.00014319	yes
CSTA	-0.418369	5.45054	14.633	0.000130606	0.00158314	yes
ATP6V1D	-0.418793	7.15836	21.4567	3.61918e-06	7.05295e-05	yes
EFNB1	-0.41934	3.60195	10.2682	0.0013534	0.0111059	yes
PRDX6	-0.419381	7.19284	18.8974	1.37942e-05	0.000229608	yes
TMED3	-0.419864	6.17607	14.856	0.000116036	0.00143258	yes
MYEOV2	-0.419864	3.73991	11.2938	0.000777677	0.00717468	yes
TCEB2	-0.420871	6.22204	13.4447	0.000245705	0.00269001	yes
SLC44A2	-0.421071	7.32102	15.7013	7.41722e-05	0.000983811	yes
YARS	-0.422549	6.60607	7.60232	0.00582934	0.0350452	yes
NPM3	-0.423091	2.78205	7.11872	0.00762833	0.0427368	yes
WDFY4	-0.424248	7.87793	17.0786	3.58638e-05	0.000528855	yes
TCEB1	-0.424416	5.34638	18.3415	1.84643e-05	0.000295686	yes
STK32C	-0.424481	4.25742	10.1848	0.00141604	0.0115202	yes
MYO6	-0.425005	3.931	12.4953	0.000407988	0.00413108	yes
KIAA0664	-0.426834	6.10404	15.6612	7.57624e-05	0.000999669	yes
TUBB	-0.427559	9.44255	18.6511	1.56953e-05	0.000255872	yes
RPL10A	-0.428006	6.21284	20.3525	6.44099e-06	0.000116721	yes
IFRD2	-0.428413	4.25179	12.0091	0.000529418	0.00516176	yes
C12orf49	-0.42876	5.63991	22.9034	1.70348e-06	3.57843e-05	yes
MAP7	-0.429502	3.4503	8.68442	0.00320942	0.021975	yes
IFI27L2	-0.429653	4.22646	13.5171	0.000236401	0.00260391	yes
LOC154092	-0.429973	5.79096	23.9434	9.92085e-07	2.20083e-05	yes
C17orf61	-0.430073	3.50039	9.00598	0.00269098	0.0190499	yes
C9orf16	-0.430674	4.83567	10.8042	0.00101272	0.00881659	yes
DIRAS1	-0.431259	3.12598	7.49515	0.00618653	0.0366533	yes
RHOC	-0.431523	7.08341	21.2348	4.06311e-06	7.80993e-05	yes
VPS37B	-0.433396	5.25746	22.4705	2.13391e-06	4.35972e-05	yes
BRE	-0.434677	5.43213	16.0926	6.03181e-05	0.000823329	yes
TFRC	-0.435706	10.2047	20.9139	4.80391e-06	8.94869e-05	yes
NCRNA00116	-0.436834	2.77629	7.76867	0.00531601	0.0325776	yes
SH3BP5	-0.437488	7.80648	22.6409	1.95288e-06	4.03759e-05	yes
PFKP	-0.438464	5.74699	17.3907	3.04309e-05	0.000454562	yes
NDUFS7	-0.438479	4.75943	15.3866	8.76076e-05	0.00113007	yes
NT5C	-0.438954	3.05136	7.90647	0.00492582	0.0307366	yes
AKR7A2	-0.43907	5.51651	15.7424	7.25785e-05	0.000963681	yes
TUBB2C	-0.439967	7.24283	25.029	5.64737e-07	1.30777e-05	yes
RPSA	-0.439989	4.22942	11.3417	0.000757848	0.00702757	yes
RYR1	-0.440833	2.87361	7.42406	0.00643573	0.0377939	yes
PARVB	-0.44101	6.00654	20.7119	5.33837e-06	9.82864e-05	yes
MAP2K3	-0.441734	6.80361	21.8897	2.88787e-06	5.76982e-05	yes
RPLP1	-0.442593	7.41653	25.1088	5.41838e-07	1.26167e-05	yes
SCD	-0.443747	10.8457	19.1898	1.18342e-05	0.000200674	yes
FANCI	-0.444417	3.89457	10.4529	0.00122458	0.0102999	yes
BHLHE40	-0.445486	7.3963	22.3431	2.28033e-06	4.64388e-05	yes
CD300C	-0.44563	5.5364	18.1287	2.06463e-05	0.000325283	yes
ATPAF2	-0.446284	4.7617	11.0619	0.000881207	0.00792211	yes
TRPV2	-0.446994	8.15589	20.3941	6.30236e-06	0.000114537	yes
SLC20A1	-0.447005	7.27705	17.4832	2.89862e-05	0.000434519	yes
TRMT1	-0.447854	4.66994	19.0853	1.25006e-05	0.000210286	yes
MARS2	-0.448432	2.79369	7.89402	0.00495984	0.0308729	yes
GOLM1	-0.44862	3.78688	9.51221	0.00204109	0.0153439	yes
SDSL	-0.448934	4.69011	16.5333	4.7804e-05	0.000680374	yes
ERGIC1	-0.449353	7.43146	19.5854	9.61992e-06	0.000166016	yes
TMEM106C	-0.450571	4.61647	17.0142	3.71007e-05	0.000542672	yes
THBS1	-0.451549	9.37568	10.9658	0.000928091	0.00823835	yes
EEF1B2	-0.45184	4.56058	16.698	4.38275e-05	0.000628012	yes
MGST1	-0.452603	6.81576	24.2491	8.46462e-07	1.90446e-05	yes
SLC6A12	-0.453781	5.17237	21.068	4.43277e-06	8.35564e-05	yes
MECR	-0.454327	2.99823	8.87479	0.00289135	0.0201456	yes
SLC25A39	-0.454718	6.62708	26.1995	3.07907e-07	7.54401e-06	yes
SLC9A7	-0.455264	4.55853	14.844	0.00011678	0.00144036	yes
SERINC2	-0.456257	5.94899	10.8768	0.00097378	0.008554	yes
PI4KAP2	-0.457713	2.77099	7.21918	0.00721286	0.0410631	yes
ITGAM	-0.457897	9.46544	22.4125	2.19932e-06	4.48613e-05	yes
TMEM141	-0.458076	4.18386	15.4967	8.26515e-05	0.00107933	yes
NDUFB9	-0.458158	6.64221	27.2377	1.79919e-07	4.56719e-06	yes
CNIH3	-0.458712	5.19345	15.3982	8.70722e-05	0.0011243	yes
MRPL24	-0.459031	4.17835	17.1091	3.52927e-05	0.000521649	yes
MICAL2	-0.459186	4.29104	11.7345	0.00061351	0.00587402	yes
MRPS34	-0.460444	4.69522	17.8177	2.43117e-05	0.000374187	yes
MFSD10	-0.461492	5.61609	26.9446	2.09372e-07	5.2726e-06	yes
UCK2	-0.462022	4.04945	9.33989	0.00224219	0.0165127	yes
IGF2BP2	-0.462023	3.88449	14.9327	0.000111415	0.00138498	yes
MAGED1	-0.462299	5.32323	13.5021	0.000238292	0.00262246	yes
PAICS	-0.463032	5.21287	11.8793	0.000567627	0.00545948	yes
ALDH1B1	-0.463235	3.22134	7.18655	0.00734523	0.0416668	yes
SLC17A9	-0.463292	6.19174	19.2627	1.13907e-05	0.000193933	yes
PEMT	-0.463499	2.67023	8.29727	0.00397047	0.0261267	yes
POLR2L	-0.463758	5.35322	25.2703	4.98316e-07	1.16892e-05	yes
SYNJ2	-0.463981	3.42737	8.24466	0.0040872	0.0266183	yes
FAM173B	-0.467278	3.17026	10.4065	0.00125572	0.0104853	yes
MYO1D	-0.467816	5.42968	22.8238	1.77553e-06	3.71132e-05	yes
HIC2	-0.468448	4.22167	17.5387	2.81512e-05	0.000422502	yes
LDHB	-0.468885	7.40011	22.8292	1.77056e-06	3.70705e-05	yes
ZNF366	-0.468998	4.45029	10.6159	0.00112117	0.00958941	yes
GPAA1	-0.46913	6.54814	28.5449	9.15499e-08	2.45691e-06	yes
CPD	-0.47018	7.48011	21.0188	4.5481e-06	8.52231e-05	yes
VEGFA	-0.470339	5.09301	12.9042	0.000327847	0.00344634	yes
TUBB2A	-0.470502	3.63137	13.7665	0.000206989	0.00231007	yes
TCF19	-0.470717	4.45372	14.9122	0.000112634	0.00139603	yes
ZNRF1	-0.471399	2.99102	9.60357	0.001942	0.0147655	yes
UCP2	-0.471492	9.00859	24.863	6.15519e-07	1.41502e-05	yes
SGK223	-0.471678	4.50636	13.8928	0.000193542	0.00218502	yes
FAM38A	-0.471793	7.5061	25.6561	4.08004e-07	9.76973e-06	yes
LTBP2	-0.472227	5.76266	20.3772	6.35832e-06	0.000115388	yes
NUSAP1	-0.472991	4.55907	7.13363	0.00756516	0.0425712	yes
KCNN4	-0.473066	6.91404	16.405	5.11493e-05	0.000716712	yes
SHPK	-0.473186	4.00268	14.5793	0.000134384	0.00162043	yes
LCP1	-0.473263	11.7117	23.7578	1.09253e-06	2.40679e-05	yes
FGR	-0.473772	9.06011	22.6717	1.92174e-06	3.98408e-05	yes
APRT	-0.476714	5.62394	29.2179	6.46776e-08	1.79665e-06	yes
RPA3	-0.477551	3.10966	8.57054	0.00341645	0.0232168	yes
ACTN1	-0.478421	9.06365	24.9576	5.8605e-07	1.35465e-05	yes
NDUFB7	-0.480366	5.1122	25.466	4.50256e-07	1.06605e-05	yes
TIMM13	-0.480485	4.4834	20.794	5.11432e-06	9.45738e-05	yes
MFSD3	-0.480629	2.84573	9.11743	0.00253186	0.01815	yes
FLYWCH2	-0.482151	3.23895	10.8748	0.000974813	0.00855715	yes
ALOX5AP	-0.482419	6.71367	6.79335	0.0091498	0.0490228	yes
ATAD3B	-0.482909	3.37174	11.2117	0.000812823	0.00744471	yes
OXER1	-0.4833	3.52469	8.2812	0.00400577	0.0262228	yes
ASF1B	-0.483681	3.55084	12.9167	0.000325662	0.00342621	yes
MRTO4	-0.485154	4.87339	19.9606	7.90542e-06	0.000140446	yes
MPG	-0.487187	5.02158	21.5047	3.52966e-06	6.88908e-05	yes
PQLC2	-0.487962	5.17422	25.0416	5.61079e-07	1.30168e-05	yes
ADCY3	-0.48807	7.29399	22.7681	1.8277e-06	3.81408e-05	yes
ABCB8	-0.488381	5.15973	25.8387	3.71176e-07	8.93856e-06	yes
GM2A	-0.488838	11.7235	17.7551	2.51239e-05	0.000382965	yes
TUBB6	-0.489499	6.37042	19.8804	8.24421e-06	0.000145648	yes
EEF1E1	-0.489606	2.4087	7.51267	0.00612665	0.0364178	yes
UBTD1	-0.490026	5.6275	25.9991	3.41578e-07	8.27334e-06	yes
TMEM38B	-0.49017	4.8706	17.63	2.68329e-05	0.000405599	yes
C1orf122	-0.490694	4.42373	14.3957	0.000148143	0.001748	yes
NME1	-0.491469	3.30415	8.6752	0.00322569	0.0220744	yes
PDK1	-0.49198	4.05548	7.84094	0.00510761	0.0315531	yes
C11orf21	-0.492228	3.8817	10.9258	0.000948331	0.00838863	yes
CCND3	-0.492406	6.71304	18.7688	1.47558e-05	0.000243492	yes
ABLIM3	-0.492617	3.9575	10.4147	0.00125016	0.0104665	yes
IL28RA	-0.493135	4.08039	10.8265	0.00100055	0.00872864	yes
SLC4A8	-0.494888	4.21965	19.0335	1.28445e-05	0.000215167	yes
KCNJ15	-0.495781	3.69875	8.01708	0.00463383	0.0293405	yes
TMEM91	-0.49586	4.44922	15.9356	6.5535e-05	0.000882181	yes
STRBP	-0.497119	4.11954	18.5857	1.62432e-05	0.000263396	yes
PTPN7	-0.497447	5.87708	21.8601	2.93264e-06	5.82362e-05	yes
MOSPD1	-0.498422	5.15428	28.2942	1.04207e-07	2.7615e-06	yes
NACC2	-0.498686	5.98594	24.0074	9.59683e-07	2.13643e-05	yes
ACTB	-0.498713	12.8169	26.2595	2.98478e-07	7.32716e-06	yes
ATP5G1	-0.500291	4.77951	21.3177	3.89114e-06	7.51358e-05	yes
ARHGEF17	-0.500482	2.92125	7.11156	0.00765885	0.0428699	yes
FAM40B	-0.500674	3.58691	12.4185	0.000425109	0.0042839	yes
NCLN	-0.501034	6.29234	27.1596	1.87331e-07	4.74583e-06	yes
MID1IP1	-0.501717	5.87152	31.9753	1.56142e-08	4.83583e-07	yes
MAPRE3	-0.501927	4.21878	19.8572	8.34477e-06	0.00014681	yes
DEXI	-0.502512	4.46206	10.9636	0.00092921	0.00824251	yes
MTFP1	-0.5029	3.75364	16.7348	4.29852e-05	0.000617339	yes
THOP1	-0.504287	4.69232	9.41428	0.00215303	0.0160187	yes
CCDC167	-0.504791	3.15951	12.3564	0.000439471	0.00441108	yes
ME3	-0.507232	3.94262	14.3461	0.000152093	0.00178385	yes
SIGLECP3	-0.507558	2.80477	10.4949	0.00119701	0.0101101	yes
LRP3	-0.508239	3.98732	16.3163	5.36018e-05	0.000745306	yes
C1orf86	-0.509347	3.08511	11.152	0.000839414	0.0076308	yes
CHST2	-0.509501	4.51408	10.6516	0.00109977	0.00947669	yes
CHAF1A	-0.509592	4.01579	19.7588	8.78548e-06	0.000153075	yes
KREMEN1	-0.509934	4.15284	14.3359	0.000152922	0.00179192	yes
MYLK	-0.511548	2.68695	7.52973	0.00606891	0.0361594	yes
POLQ	-0.512372	2.76063	7.1621	0.007446	0.0421253	yes
AHI1	-0.512437	4.12942	20.2261	6.88075e-06	0.000123454	yes
LOC100288432	-0.512661	3.19157	10.8899	0.000966913	0.00851138	yes
FGD5	-0.513513	4.67821	19.0316	1.28572e-05	0.000215167	yes
39325	-0.513566	6.81949	34.7326	3.78241e-09	1.29842e-07	yes
MMP7	-0.514375	8.82825	25.8234	3.74133e-07	8.99269e-06	yes
MZT2A	-0.515291	2.31915	7.59518	0.00585246	0.0351508	yes
FAM108A1	-0.515408	2.50263	7.72802	0.00543703	0.0331588	yes
HDDC2	-0.516542	4.14643	20.7498	5.2338e-06	9.65014e-05	yes
E2F2	-0.51718	2.99931	9.59089	0.00195545	0.0148588	yes
WFS1	-0.517749	3.90537	13.5432	0.000233129	0.00257234	yes
NCAPG2	-0.518239	4.60916	20.2424	6.82229e-06	0.000122579	yes
LRP8	-0.518431	4.74835	11.2826	0.000782366	0.00719653	yes
C8orf38	-0.520981	3.40134	13.0319	0.000306225	0.00325142	yes
S100A9	-0.52203	8.87412	18.1934	1.9957e-05	0.000315994	yes
NRIP3	-0.522871	5.78662	29.5083	5.56777e-08	1.57426e-06	yes
LRFN4	-0.523349	4.11591	18.6894	1.53832e-05	0.000251431	yes
TUBA4A	-0.524872	4.58807	22.9083	1.69916e-06	3.5753e-05	yes
VKORC1L1	-0.525051	3.41917	13.9539	0.000187353	0.00212652	yes
KIAA1797	-0.526548	5.33614	32.0803	1.47929e-08	4.61531e-07	yes
MAD2L2	-0.52791	3.97985	19.8044	8.5787e-06	0.000150092	yes
C15orf37	-0.52851	2.45543	9.33515	0.00224799	0.0165458	yes
MYADM	-0.530416	7.67668	29.6555	5.16057e-08	1.46567e-06	yes
STK39	-0.530542	3.25295	13.7373	0.000210242	0.00234224	yes
ABCB9	-0.530767	2.5044	8.28819	0.00399037	0.0261831	yes
KCNE1	-0.53265	3.6969	11.9885	0.000535305	0.00521192	yes
TSPO	-0.534113	6.92876	34.4833	4.29935e-09	1.4484e-07	yes
MLF1IP	-0.534893	3.13464	9.05612	0.00261816	0.0186421	yes
NUMB	-0.535187	8.66886	23.3183	1.37289e-06	2.93758e-05	yes
STIP1	-0.535961	7.79366	32.1148	1.45324e-08	4.5565e-07	yes
EXOSC5	-0.536631	2.66428	9.47394	0.00208412	0.0156026	yes
LOC283050	-0.536947	7.04231	35.6158	2.40329e-09	8.57533e-08	yes
SHMT2	-0.539083	6.1575	8.03378	0.0045913	0.0291519	yes
ACTG1	-0.53933	11.0803	31.6841	1.81403e-08	5.5263e-07	yes
TLE1	-0.540095	2.35376	9.00065	0.00269884	0.0190771	yes
BCAT1	-0.540487	8.15626	25.9523	3.49953e-07	8.45965e-06	yes
RASL11B	-0.540492	2.65763	11.2287	0.000805424	0.00739298	yes
PGM1	-0.541395	4.72735	15.9916	6.36255e-05	0.000859942	yes
CHAF1B	-0.54237	1.85608	7.50907	0.0061389	0.0364368	yes
FABP3	-0.542586	6.20461	8.03258	0.00459434	0.0291566	yes
C13orf15	-0.542871	6.78231	38.7413	4.83852e-10	1.84607e-08	yes
PSTPIP1	-0.542952	6.47624	31.8055	1.70407e-08	5.25195e-07	yes
AARS	-0.543915	6.80586	8.67225	0.00323092	0.0220969	yes
KIF22	-0.544197	4.26885	18.9852	1.31735e-05	0.000219853	yes
C11orf51	-0.544499	4.48553	22.6279	1.96607e-06	4.05605e-05	yes
FGFRL1	-0.545131	3.76703	13.4095	0.000250349	0.00272906	yes
MSI2	-0.545389	1.91821	7.36807	0.0066392	0.0386483	yes
SEC14L2	-0.545595	2.24511	8.70138	0.00317969	0.0218279	yes
PRKAR1B	-0.546804	1.97583	8.13681	0.00433756	0.0278479	yes
SLC16A10	-0.547001	4.85273	11.5009	0.000695643	0.00654173	yes
STRA13	-0.547781	3.61086	17.7619	2.50341e-05	0.000382057	yes
GARS	-0.547916	7.36033	14.8001	0.000119527	0.00146995	yes
SLC2A1	-0.548382	3.92836	19.5036	1.00411e-05	0.000172345	yes
TEX2	-0.548876	7.49926	33.1235	8.64884e-09	2.78058e-07	yes
PHLDA3	-0.549441	5.85967	22.7321	1.8623e-06	3.87989e-05	yes
MFSD2A	-0.550032	4.97347	32.9207	9.59942e-09	3.0706e-07	yes
NINL	-0.550853	2.67728	7.96086	0.00477998	0.0300329	yes
LAGE3	-0.550967	2.64934	11.4717	0.000706634	0.00662052	yes
PRADC1	-0.551169	3.55952	17.0059	3.72636e-05	0.000544427	yes
CDS1	-0.551425	2.69093	9.22728	0.00238436	0.0173579	yes
PROS1	-0.55154	2.47738	8.53116	0.00349117	0.0235854	yes
DOT1L	-0.551677	6.58369	24.7768	6.43665e-07	1.47438e-05	yes
FAM54A	-0.554448	1.9571	7.6996	0.00552331	0.033588	yes
PSPH	-0.556303	3.72827	18.763	1.48013e-05	0.000243492	yes
MTHFD1L	-0.556907	3.18312	12.0208	0.000526103	0.00513813	yes
CD52	-0.557089	9.06849	25.0878	5.47777e-07	1.27316e-05	yes
ALDH5A1	-0.559286	4.24951	13.2701	0.000269672	0.0029105	yes
PRKCA	-0.559374	6.33544	21.0575	4.45704e-06	8.38891e-05	yes
CLSPN	-0.559898	2.9884	9.29324	0.00230001	0.0168503	yes
MMP8	-0.560001	3.22062	9.4574	0.00210299	0.0157253	yes
POLD2	-0.560298	4.51443	25.2943	4.92171e-07	1.1588e-05	yes
CCNB2	-0.560578	3.23289	8.1192	0.00437988	0.0280122	yes
AGFG2	-0.561336	2.7005	11.8026	0.000591484	0.005676	yes
FAM83H	-0.56211	3.68109	19.862	8.32397e-06	0.00014681	yes
COL4A2	-0.562811	1.56594	6.98118	0.00823711	0.0450321	yes
GALNT12	-0.563477	5.65162	38.913	4.4313e-10	1.71132e-08	yes
MOSPD3	-0.563963	3.50747	13.2259	0.000276102	0.00296138	yes
CHTF18	-0.564168	2.67686	11.96	0.000543544	0.00527592	yes
ADARB1	-0.566271	5.20531	26.2791	2.95474e-07	7.28245e-06	yes
NDFIP2	-0.566316	2.0153	7.31554	0.0068361	0.039504	yes
ALDH18A1	-0.566765	3.65424	17.7161	2.56448e-05	0.000390436	yes
MATK	-0.567738	6.66835	28.3639	1.00523e-07	2.69149e-06	yes
SHB	-0.567856	4.76412	22.8898	1.71564e-06	3.59802e-05	yes
MRPL37	-0.568579	5.85619	33.2502	8.10324e-09	2.62516e-07	yes
RINL	-0.568762	2.84475	9.30774	0.00228187	0.0167562	yes
PSMG4	-0.571657	1.64685	7.53045	0.00606648	0.0361594	yes
GLS	-0.571705	6.30093	30.8198	2.83137e-08	8.36012e-07	yes
MTMR1	-0.572814	5.23442	28.3205	1.02803e-07	2.73573e-06	yes
BOLA3	-0.574822	3.19556	16.1789	5.76323e-05	0.000790074	yes
RPL18A	-0.574844	2.24109	9.01907	0.00267178	0.0189281	yes
WDR83	-0.575267	3.8549	20.2709	6.72135e-06	0.000121007	yes
FAM86DP	-0.577552	2.36621	11.1512	0.000839767	0.0076308	yes
FAM111B	-0.579212	2.94558	11.4552	0.00071293	0.00666472	yes
HPCAL1	-0.580232	7.14375	33.8135	6.06562e-09	2.00086e-07	yes
TRAPPC2L	-0.580418	5.08775	29.3575	6.01831e-08	1.68659e-06	yes
KCP	-0.581928	5.53283	15.0698	0.000103608	0.00130848	yes
RAC2	-0.582595	9.1904	39.0715	4.08561e-10	1.5875e-08	yes
SPRED2	-0.582798	5.00454	23.5849	1.19519e-06	2.60576e-05	yes
TMEM97	-0.583267	2.58262	10.2142	0.00139365	0.0113681	yes
COL7A1	-0.584081	1.54831	7.0128	0.00809292	0.0445515	yes
TNKS1BP1	-0.584643	5.48532	40.9886	1.53119e-10	6.46518e-09	yes
XRCC3	-0.585875	2.74585	11.1573	0.000837011	0.00761668	yes
NEFH	-0.58601	3.61806	14.5005	0.000140124	0.00166775	yes
MCTP2	-0.58633	3.02031	9.43627	0.00212735	0.0158699	yes
SLC35E4	-0.589942	2.15501	9.87371	0.00167657	0.0131013	yes
SUCNR1	-0.591657	5.37961	34.1915	4.99461e-09	1.66055e-07	yes
TSPAN17	-0.593078	6.24925	35.605	2.41672e-09	8.59904e-08	yes
GPR153	-0.594211	2.11053	9.62026	0.00192442	0.0146918	yes
MELK	-0.59529	3.32809	9.29832	0.00229364	0.0168134	yes
EXOSC4	-0.595652	2.89006	9.27009	0.00232926	0.0170253	yes
AMDHD1	-0.596239	3.73007	13.1663	0.000285025	0.00304934	yes
GINS2	-0.596951	1.85064	8.22836	0.00412408	0.0268171	yes
MFI2	-0.597856	4.75367	26.2605	2.98333e-07	7.32716e-06	yes
FLNA	-0.599313	11.5195	34.2389	4.87445e-09	1.62486e-07	yes
SLC45A3	-0.600146	4.48257	16.8223	4.10481e-05	0.000592881	yes
ATP6V1H	-0.601994	7.68754	44.8748	2.1004e-11	1.01549e-09	yes
EIF4EBP1	-0.602054	4.88749	27.8093	1.33879e-07	3.47182e-06	yes
NDUFS8	-0.602475	5.17285	40.1358	2.3691e-10	9.61137e-09	yes
TMEM117	-0.60512	3.63679	15.931	6.56929e-05	0.000883367	yes
TYMS	-0.605741	4.08831	10.7307	0.0010537	0.00912317	yes
ZNF367	-0.606411	2.04772	8.69368	0.00319316	0.0218873	yes
LSM4	-0.606976	5.57851	44.0729	3.16367e-11	1.49531e-09	yes
HAGHL	-0.607161	2.91866	13.3805	0.000254254	0.00276449	yes
HABP4	-0.607715	2.31313	8.54918	0.00345677	0.0234155	yes
HTRA4	-0.60953	4.98058	23.3588	1.34424e-06	2.88601e-05	yes
MARCO	-0.610033	7.0012	9.47647	0.00208124	0.0155902	yes
SH3RF3	-0.610154	4.59628	32.803	1.0199e-08	3.22976e-07	yes
TONSL	-0.611477	3.00958	15.5795	7.91078e-05	0.00103911	yes
CCDC72	-0.611852	3.15101	15.5749	7.92987e-05	0.00103929	yes
LOC113230	-0.612248	1.69231	7.09011	0.00775104	0.0432141	yes
SCG5	-0.612305	2.80586	13.1584	0.00028623	0.00305964	yes
B4GALT2	-0.613866	2.82735	14.6192	0.000131566	0.00159326	yes
UPP1	-0.614857	6.19401	43.3834	4.49994e-11	2.07275e-09	yes
PPP1R14B	-0.615867	4.56416	35.5127	2.53389e-09	8.96559e-08	yes
ANXA2P2	-0.617859	1.34807	7.27258	0.00700153	0.040099	yes
PIK3C2B	-0.617967	3.473	18.8455	1.41744e-05	0.00023501	yes
TMEM156	-0.618066	2.02592	9.05615	0.00261813	0.0186421	yes
RHOBTB2	-0.619657	6.16445	13.8697	0.000195928	0.00220803	yes
FYN	-0.620514	4.11179	22.6398	1.95393e-06	4.03759e-05	yes
MOSC1	-0.62087	2.86542	14.3948	0.000148208	0.001748	yes
BDH1	-0.62169	3.40716	12.5264	0.000401233	0.00407571	yes
COL5A3	-0.622173	1.85753	9.44494	0.00211733	0.0158231	yes
SLC9B2	-0.623476	4.28492	7.72387	0.00544956	0.0331873	yes
NLE1	-0.626112	1.95071	10.3467	0.00129704	0.0107523	yes
C17orf89	-0.627478	2.83208	13.735	0.000210496	0.00234302	yes
FOXM1	-0.628261	4.04492	16.9046	3.93056e-05	0.000569661	yes
ITGB1BP1	-0.628768	6.59198	50.7384	1.05532e-12	5.99453e-11	yes
WEE1	-0.629488	2.13734	9.28779	0.00230686	0.0168908	yes
LOC150381	-0.629791	1.61011	7.4279	0.00642202	0.0377486	yes
PCDHGC3	-0.630473	2.53032	12.6434	0.000376902	0.00385952	yes
RPL17	-0.630798	1.56044	7.84363	0.00510001	0.031536	yes
SLC22A16	-0.633699	2.57258	13.6846	0.000216225	0.00240045	yes
AMOTL1	-0.635167	1.27013	7.49519	0.00618639	0.0366533	yes
TBC1D10C	-0.635169	4.86129	29.2345	6.41287e-08	1.78531e-06	yes
NT5DC2	-0.636189	6.23442	14.2874	0.000156908	0.00183016	yes
ABCB4	-0.636715	1.78269	8.1894	0.0042136	0.0272314	yes
ERMP1	-0.636779	6.26417	53.0008	3.33416e-13	1.98281e-11	yes
SLAMF9	-0.637917	4.09071	10.1306	0.00145826	0.0117955	yes
PPP1R13B	-0.640296	1.99252	9.40236	0.00216706	0.0160715	yes
ELOVL6	-0.640826	2.35685	7.04705	0.00793961	0.0439514	yes
BCL11A	-0.641703	3.23436	16.9092	3.92114e-05	0.000568948	yes
PPBP	-0.64177	8.59807	10.1658	0.00143071	0.0116247	yes
KALRN	-0.645331	1.8875	10.0116	0.00155561	0.0123746	yes
LOC729178	-0.645702	2.0384	8.89696	0.00285645	0.0199684	yes
SEZ6L2	-0.648858	2.8863	9.73292	0.00180997	0.0139543	yes
FLJ21408	-0.651404	2.19931	7.08446	0.00777551	0.0432835	yes
NAV2	-0.652006	2.41804	9.69072	0.00185201	0.0142437	yes
H2AFX	-0.653464	3.86895	20.0861	7.40332e-06	0.000132268	yes
EME1	-0.653652	1.45328	8.41412	0.00372318	0.0247567	yes
AURKA	-0.654224	3.75969	20.2847	6.67311e-06	0.000120411	yes
RPL41	-0.654713	3.03313	8.179	0.0042378	0.0273321	yes
TOMM40	-0.655674	5.77657	28.834	7.88541e-08	2.14344e-06	yes
DNM1	-0.655759	2.40233	10.3171	0.00131807	0.0108556	yes
EMILIN1	-0.656381	5.96356	13.7497	0.00020885	0.00232879	yes
ZWINT	-0.656639	4.30626	14.2422	0.000160727	0.00186782	yes
FKBP1AP1	-0.657095	2.73428	8.70334	0.00317627	0.0218191	yes
NUDT7	-0.659233	2.81177	14.5316	0.000137828	0.00165172	yes
ZNF219	-0.660348	5.04908	28.8424	7.85134e-08	2.13877e-06	yes
MREG	-0.660613	7.20879	52.1737	5.08027e-13	2.96552e-11	yes
FCN1	-0.661183	7.98612	15.0334	0.000105625	0.0013247	yes
SYNGR1	-0.662503	5.21359	15.6697	7.54224e-05	0.000998303	yes
C7orf68	-0.662669	2.24033	10.3742	0.0012779	0.0106284	yes
TRIP13	-0.663114	2.27975	9.61075	0.00193442	0.0147167	yes
TENC1	-0.664532	2.11285	10.3374	0.0013036	0.0107752	yes
CCNF	-0.664551	3.59861	22.4966	2.10516e-06	4.30793e-05	yes
RBM38	-0.66478	5.30542	39.3714	3.50397e-10	1.3699e-08	yes
CDC20	-0.665834	3.09023	7.18069	0.00736925	0.041747	yes
THEM4	-0.66601	3.17195	14.1077	0.000172638	0.0019862	yes
MCM10	-0.667789	2.00454	7.2225	0.00719953	0.0410056	yes
ANLN	-0.668098	4.18303	8.78807	0.00303208	0.0210221	yes
C21orf70	-0.671227	1.31139	7.38591	0.00657368	0.0383904	yes
TMEM104	-0.671633	6.19934	18.7327	1.50383e-05	0.00024643	yes
LONP1	-0.672301	6.69712	59.4437	1.25843e-14	9.16119e-13	yes
WWOX	-0.672623	2.94357	7.65808	0.00565185	0.034226	yes
FBP1	-0.67272	9.25589	41.5324	1.15931e-10	4.94445e-09	yes
STXBP1	-0.676119	4.02711	25.4044	4.64851e-07	1.09856e-05	yes
C20orf24	-0.676459	2.27781	9.38314	0.00218991	0.0162125	yes
C1orf226	-0.677339	3.46547	24.4318	7.69878e-07	1.74768e-05	yes
C22orf36	-0.677569	1.12783	7.65002	0.00567717	0.0343423	yes
HTRA3	-0.677594	2.95768	13.963	0.000186444	0.00212	yes
DTL	-0.68102	2.73085	14.7516	0.000122645	0.00149956	yes
RAD54L	-0.681582	1.95004	11.8882	0.000564904	0.00544569	yes
MZT2B	-0.681689	3.30678	20.2698	6.72525e-06	0.000121007	yes
HELLS	-0.683247	1.8476	7.36686	0.0066437	0.0386568	yes
MLLT11	-0.684643	1.04059	7.70693	0.00550093	0.033468	yes
ST6GALNAC6	-0.684667	6.4492	36.4355	1.57802e-09	5.74391e-08	yes
DHRS11	-0.688131	4.1402	33.3126	7.84707e-09	2.55524e-07	yes
SPAG5	-0.689563	4.12048	7.12421	0.00760499	0.0427043	yes
IL2RA	-0.689881	1.81062	7.78941	0.00525532	0.0322525	yes
LOC100506730	-0.691368	1.15393	6.96574	0.00830849	0.0453246	yes
CCND1	-0.691941	7.30061	53.7645	2.26015e-13	1.37247e-11	yes
CDC6	-0.692176	2.55598	13.8465	0.000198366	0.00222659	yes
ASAP2	-0.692189	2.67806	17.129	3.49258e-05	0.000517433	yes
ATG9B	-0.697775	1.34216	7.98989	0.00470392	0.0296588	yes
CIR1	-0.702494	8.12038	16.6352	4.53022e-05	0.00064841	yes
SGK196	-0.70385	1.27022	9.03447	0.00264935	0.0188017	yes
GIPC3	-0.704305	2.38269	10.6234	0.00111663	0.009579	yes
TIMP3	-0.706854	8.41079	53.5968	2.46166e-13	1.48485e-11	yes
SHCBP1	-0.706952	3.8434	22.7042	1.88956e-06	3.93023e-05	yes
TNFRSF10D	-0.70698	4.51765	44.497	2.54744e-11	1.22229e-09	yes
MCM2	-0.708631	4.64529	47.9605	4.34899e-12	2.26702e-10	yes
TMEM44	-0.708691	2.15445	9.64325	0.00190048	0.0145547	yes
ANO5	-0.710085	4.70053	42.0703	8.80509e-11	3.80662e-09	yes
ITGA6	-0.710222	6.49756	40.1809	2.31498e-10	9.47034e-09	yes
CDCA5	-0.710347	3.15906	15.4547	8.45063e-05	0.00109902	yes
ACOX2	-0.710364	3.10179	15.9724	6.42726e-05	0.00086703	yes
SGOL1	-0.710653	1.31554	7.79833	0.00522946	0.0321249	yes
DNAJC6	-0.710724	2.12946	9.88622	0.00166521	0.0130527	yes
C11orf45	-0.715681	6.30035	66.0299	4.44134e-16	3.65315e-14	yes
CEP70	-0.715944	3.00439	13.9792	0.00018484	0.00210473	yes
GINS4	-0.718892	2.83442	12.6484	0.000375894	0.00385231	yes
C14orf34	-0.720913	2.50672	13.4627	0.00024335	0.00267116	yes
SLC39A4	-0.721902	1.87222	11.3052	0.000772913	0.00714113	yes
CHI3L2	-0.72288	2.52457	8.35241	0.00385177	0.0254381	yes
CTTN	-0.722993	6.29744	39.2882	3.65646e-10	1.42512e-08	yes
GPC1	-0.723671	1.40835	9.85414	0.0016945	0.0132088	yes
ITGA3	-0.724393	7.89576	39.5172	3.25191e-10	1.27529e-08	yes
PDGFRA	-0.724404	1.86289	12.747	0.00035659	0.00369936	yes
ESCO2	-0.724859	2.45695	9.94686	0.00161124	0.012764	yes
WDR34	-0.725906	2.73419	16.8129	4.12525e-05	0.000593901	yes
DGKG	-0.725991	2.60231	14.7025	0.000125877	0.00153316	yes
FAM43A	-0.726849	1.04476	6.87056	0.00876274	0.0473136	yes
KIF23	-0.72758	3.32131	11.0311	0.000895949	0.00801215	yes
FAM101B	-0.727859	3.84045	28.7157	8.38202e-08	2.25904e-06	yes
DDIT4	-0.72792	4.88841	15.4184	8.61466e-05	0.00111476	yes
COX5B	-0.729389	6.93921	57.8441	2.83735e-14	1.92197e-12	yes
KIF2C	-0.731408	3.03805	11.7791	0.000599006	0.00574384	yes
LDLRAP1	-0.733238	5.39488	28.7408	8.27434e-08	2.23955e-06	yes
PHLDB3	-0.734601	1.31465	8.02635	0.00461016	0.0292149	yes
GJB2	-0.735682	4.88241	14.5993	0.000132966	0.00160714	yes
TRPV6	-0.73662	0.828411	7.39517	0.00653992	0.0382815	yes
APBB2	-0.739808	4.16415	30.2733	3.75257e-08	1.09022e-06	yes
HSPB7	-0.740686	1.23878	7.09434	0.00773278	0.0431503	yes
CASC5	-0.74339	2.74736	9.0053	0.00269198	0.0190499	yes
C19orf28	-0.743819	8.63856	42.2721	7.94184e-11	3.46894e-09	yes
MPP6	-0.744117	0.585617	6.82197	0.00900434	0.0484323	yes
LRRC8A	-0.744531	6.1392	65.8867	4.77606e-16	3.90312e-14	yes
BUB1B	-0.744738	3.32184	6.92525	0.00849871	0.0461437	yes
SKA3	-0.744953	1.88072	8.72074	0.0031461	0.0216821	yes
RBFOX2	-0.747402	1.5869	10.9156	0.000953553	0.00842574	yes
GDF15	-0.748196	4.74235	41.7399	1.04261e-10	4.47688e-09	yes
DCHS1	-0.750685	2.00744	12.673	0.000370965	0.00381413	yes
EPN2	-0.75244	3.4596	26.5029	2.63143e-07	6.54859e-06	yes
ACOT4	-0.753359	2.87826	8.87676	0.00288824	0.020135	yes
FNBP1L	-0.753405	3.92924	28.7673	8.16167e-08	2.21379e-06	yes
SEMA7A	-0.75386	5.5191	70.0854	5.67917e-17	5.1754e-15	yes
LAT	-0.755893	6.11049	54.5552	1.51139e-13	9.47758e-12	yes
MIF	-0.756694	4.84262	50.7031	1.0745e-12	6.07619e-11	yes
GFOD1	-0.757063	3.14005	25.9238	3.55165e-07	8.56928e-06	yes
NCRNA00152	-0.759722	2.35674	14.595	0.000133268	0.00160926	yes
FAM81A	-0.759901	2.90565	17.5868	2.74489e-05	0.000413431	yes
CCNB1	-0.761785	4.13485	7.65786	0.00565254	0.034226	yes
TUBA8	-0.76327	1.29734	8.70332	0.00317631	0.0218191	yes
CCNA2	-0.763303	3.7817	16.5172	4.82103e-05	0.000684619	yes
ENO2	-0.764537	5.48431	52.107	5.25582e-13	3.05392e-11	yes
AMZ1	-0.766409	2.40975	15.1337	0.000100159	0.00126999	yes
SLCO4A1	-0.766429	4.08234	26.5585	2.55673e-07	6.37522e-06	yes
PPP2R3A	-0.766844	4.29705	48.5586	3.20565e-12	1.70613e-10	yes
G0S2	-0.767566	2.17621	9.91368	0.00164055	0.0129111	yes
E2F8	-0.767648	1.78586	10.7271	0.00105576	0.00913475	yes
ARAP3	-0.769348	5.0529	47.3419	5.96243e-12	3.0827e-10	yes
ZNF462	-0.769389	1.43664	6.83441	0.00894183	0.0481369	yes
CHPF	-0.77113	1.6353	12.8501	0.000337467	0.00353281	yes
DOCK3	-0.771375	5.81257	70.2028	5.35099e-17	4.91167e-15	yes
psiTPTE22	-0.771531	2.45716	15.0523	0.000104571	0.00131409	yes
TM7SF4	-0.773164	7.73111	72.4121	1.74641e-17	1.6633e-15	yes
ATL1	-0.774177	2.11337	14.2106	0.000163449	0.00189597	yes
FSCN1	-0.776029	5.88737	29.2631	6.31892e-08	1.76303e-06	yes
CEP55	-0.777272	3.85845	18.6068	1.60651e-05	0.000260892	yes
COL27A1	-0.777814	2.6551	15.7847	7.09751e-05	0.000944371	yes
CH25H	-0.777936	2.54858	11.5125	0.000691298	0.00651538	yes
KIAA0114	-0.77858	2.48969	17.6417	2.66675e-05	0.000403582	yes
HYAL1	-0.77976	1.15082	7.66465	0.00563131	0.0341464	yes
NRGN	-0.78032	3.60766	35.2901	2.84065e-09	9.91255e-08	yes
LOC100133445	-0.780547	1.98885	7.87029	0.00502535	0.031204	yes
KIAA0101	-0.780999	2.71437	11.4766	0.000704786	0.00660809	yes
ISYNA1	-0.784201	2.44494	13.7099	0.000213327	0.00237244	yes
PRC1	-0.784548	4.35071	7.00125	0.00814528	0.0447013	yes
XPNPEP2	-0.785477	0.837997	8.47065	0.00360922	0.0241833	yes
FAM173A	-0.786709	2.06637	17.2144	3.33901e-05	0.000496423	yes
[truncated: 379 more rows]

## Sheet: Table S2
Table S2. Genes significantly regulated by IFN-λ3 (GM-CSF)
Gene	logFC	logCPM	LR	PValue	FDR	Sig
IFI27	9.50283	6.14209	1861.5	0	0	yes
IFITM1	9.18904	4.35259	985.558	2.47377e-216	1.31481e-213	yes
CXCL11	9.00302	1.03681	170.576	5.53738e-39	4.9395e-37	yes
GBP1P1	8.94031	0.98105	165.236	8.12174e-38	7.00006e-36	yes
IFI44L	8.89868	7.71753	1445.77	2.38E-316	3.03E-313	yes
RSAD2	8.25472	9.57364	2809.01	0	0	yes
ETV7	8.18693	2.8716	462.905	1.12114e-102	3.10896e-100	yes
OTOF	7.91024	5.9435	1636.96	0	0	yes
ZBP1	7.58607	4.51641	988.192	6.62003e-217	3.67153e-214	yes
IFIT1	7.37839	9.34707	2317.96	0	0	yes
TMEM139	7.06145	-0.698257	54.6219	1.46097e-13	3.83459e-12	yes
CXCL10	6.84106	2.78926	353.505	7.3077e-79	1.41238e-76	yes
FLJ42418	6.74228	0.732041	133.662	6.47752e-31	4.51515e-29	yes
ISG20	6.73937	4.77295	1081.01	4.42718e-237	2.97227e-234	yes
NEXN	6.71391	4.80699	992.655	7.09235e-218	4.11227e-215	yes
MX1	6.46776	9.60743	1462.69	5.00E-320	7.97E-317	yes
OASL	6.26159	6.2104	1329.42	4.5773e-291	4.17057e-288	yes
CMPK2	6.22085	7.33633	1829.83	0	0	yes
IFITM3	6.18108	7.56846	98.9175	2.63237e-23	1.38754e-21	yes
VIL1	5.92356	-0.00327549	82.1121	1.28581e-19	5.63637e-18	yes
RIMS2	5.88118	-0.0192145	76.4534	2.25468e-18	9.15946e-17	yes
IFIT2	5.85814	9.27592	1420.61	6.96E-311	7.40791e-308	yes
ISG15	5.85811	7.71796	1610.86	0	0	yes
LAG3	5.59533	0.932245	130.292	3.53681e-30	2.41259e-28	yes
APOBEC3A	5.55873	4.08729	281.405	3.71098e-63	5.77283e-61	yes
CCL8	5.55655	5.49968	641.18	1.85037e-141	6.21139e-139	yes
USP18	5.4536	5.6353	1208.95	6.91729e-265	5.88247e-262	yes
CXCL9	5.43719	-0.330244	49.4867	1.99722e-12	4.68319e-11	yes
TNFSF10	5.40712	6.69254	456.315	3.04694e-101	7.932e-99	yes
GRIP2	5.35659	-0.491462	55.1255	1.13073e-13	2.99866e-12	yes
HSH2D	5.3248	4.76426	809.085	5.71386e-178	2.51331e-175	yes
HIST1H2AG	5.23727	-0.574505	53.1061	3.16013e-13	7.98231e-12	yes
GBP4	5.19805	5.82464	818.747	4.53111e-180	2.06424e-177	yes
AXL	5.13851	2.94977	88.7111	4.56897e-21	2.15062e-19	yes
IFI6	5.06576	10.5476	1591.61	0	0	yes
SIGLEC1	5.05216	9.53459	694.937	3.77345e-153	1.50419e-150	yes
AIM2	4.86815	2.63226	325.404	9.63403e-73	1.80723e-70	yes
EPSTI1	4.84178	6.27123	552.706	3.24519e-122	1.03489e-119	yes
CCL1	4.83556	1.97802	159.492	1.4608e-36	1.21e-34	yes
MX2	4.75566	8.13273	1361	6.25963e-298	6.14214e-295	yes
IDO1	4.65715	4.65901	684.828	5.95728e-151	2.30276e-148	yes
TRIB2	4.63416	3.12875	158.283	2.68434e-36	2.19497e-34	yes
IFIT3	4.55025	9.30705	1440.11	4.0332731758699e-315	4.67713023921561e-312	yes
OAS2	4.48962	8.88107	1458.86	3.40E-319	4.81E-316	yes
OAS3	4.46878	9.4319	1186.91	4.26463e-260	3.39998e-257	yes
IFI44	4.44385	7.52328	976.296	2.55151e-214	1.30188e-211	yes
TLR3	4.3999	3.71873	236.599	2.16949e-53	2.74e-51	yes
NEURL3	4.38967	1.78078	126.285	2.6632e-29	1.75113e-27	yes
HESX1	4.28291	2.39421	204.142	2.60567e-46	2.7931e-44	yes
HERC5	4.24929	6.45692	997.479	6.34354e-219	3.85325e-216	yes
CFB	4.24065	5.90421	292.354	1.52617e-65	2.59571e-63	yes
XAF1	4.20602	7.70742	722.405	4.01471e-159	1.65199e-156	yes
KIAA1671	4.14577	2.67483	270.338	9.57525e-61	1.42026e-58	yes
GP1BA	4.11804	2.7017	26.1433	3.16997e-07	3.54392e-06	yes
LGALS3BP	4.09059	8.96858	900.284	8.51228e-198	4.17626e-195	yes
ENHO	4.04195	3.15431	73.9941	7.83491e-18	2.99228e-16	yes
PRIC285	4.03016	7.32328	1111.47	1.05902e-243	7.94642e-241	yes
CXCR2P1	3.98879	3.06411	313.336	4.09764e-70	7.25966e-68	yes
SLC38A5	3.96344	-0.511915	44.1914	2.97792e-11	5.99153e-10	yes
STAP1	3.94601	3.22584	307.808	6.55794e-69	1.14593e-66	yes
CD200R1	3.9302	1.31016	116.282	4.12204e-27	2.46858e-25	yes
NT5C3	3.87267	6.58737	1074.94	9.23252e-236	5.8885e-233	yes
DDX58	3.86713	7.06491	1100.18	3.0108e-241	2.13365e-238	yes
TMEM229B	3.80442	4.17542	248.582	5.29248e-56	7.25923e-54	yes
OAS1	3.7929	8.18779	680.331	5.66128e-150	2.12398e-147	yes
BATF2	3.77993	4.43301	417.477	8.64149e-93	1.83718e-90	yes
RTP4	3.71062	4.32376	360.149	2.61293e-80	5.12777e-78	yes
RUFY4	3.70191	2.95326	264.412	1.87384e-59	2.6857e-57	yes
GBP5	3.66773	6.42318	149.822	1.89639e-34	1.49323e-32	yes
EXOC3L1	3.66684	-0.725448	35.3999	2.68507e-09	4.21289e-08	yes
GMPR	3.6095	5.99054	674.8	9.02926e-149	3.29078e-146	yes
HAPLN3	3.58734	0.61948	51.1801	8.42686e-13	2.06321e-11	yes
CD207	3.51091	0.549557	54.289	1.73072e-13	4.50551e-12	yes
IRF7	3.50444	6.26462	858.439	1.06383e-188	5.02601e-186	yes
C1R	3.4861	3.1589	282.476	2.16777e-63	3.59118e-61	yes
LOC731424	3.42687	5.17906	282.279	2.39358e-63	3.91442e-61	yes
IL15RA	3.41852	3.69851	280.171	6.89023e-63	1.05894e-60	yes
TRIM31	3.4169	2.10313	62.3378	2.89318e-15	8.8715e-14	yes
CD38	3.33976	0.118463	30.0951	4.11369e-08	5.34361e-07	yes
HES4	3.31848	0.538492	59.4864	1.23143e-14	3.56195e-13	yes
LY6E	3.30072	9.50862	336.887	3.04003e-75	5.78785e-73	yes
KRT17	3.28696	0.124463	30.2547	3.78874e-08	4.96192e-07	yes
SAMD9L	3.26679	8.34161	807.892	1.03812e-177	4.41408e-175	yes
UNC13A	3.20133	0.181531	30.9774	2.61045e-08	3.51255e-07	yes
GBP1	3.17446	7.10637	214.306	1.57937e-48	1.76723e-46	yes
IFIH1	3.07512	7.69434	665.387	1.00647e-146	3.46987e-144	yes
EHF	3.066	0.99006	73.2577	1.13783e-17	4.30686e-16	yes
LOC100506388	3.03861	0.284734	45.1798	1.79754e-11	3.72835e-10	yes
LOC100131733	3.03161	2.72178	74.3665	6.48823e-18	2.51117e-16	yes
IFITM2	2.94159	5.19709	540.324	1.60326e-119	4.98808e-117	yes
PARP9	2.90978	7.99323	598.636	3.31423e-132	1.08401e-129	yes
DDX60	2.90532	6.36001	674.595	1.00052e-148	3.54519e-146	yes
TNFSF13B	2.87684	6.84544	187.822	9.50226e-43	9.1136e-41	yes
TNFRSF4	2.85747	0.849228	7.17443	0.00739499	0.0255708	yes
SAMD9	2.85496	7.46279	459.121	7.46804e-102	2.02686e-99	yes
OLFM2	2.84822	-0.573038	28.7589	8.19726e-08	1.02114e-06	yes
SERPING1	2.83584	6.38152	422.109	8.48043e-94	1.86511e-91	yes
APOL3	2.82889	4.77043	267.285	4.43166e-60	6.49773e-58	yes
SP140	2.79891	4.8565	58.1668	2.40805e-14	6.81089e-13	yes
SP110	2.79445	6.60171	427.143	6.80196e-95	1.57756e-92	yes
IFI35	2.79192	6.74754	491.398	7.07386e-109	2.09847e-106	yes
C5	2.78511	5.52892	458.738	9.04547e-102	2.40383e-99	yes
HCAR2	2.78211	3.07729	17.0781	3.58727e-05	0.000255638	yes
NAPSB	2.77269	1.81861	113.186	1.96447e-26	1.14424e-24	yes
HIST1H2BD	2.73345	4.01965	293.714	7.71418e-66	1.32976e-63	yes
IL27	2.70112	0.905468	61.3735	4.72122e-15	1.41631e-13	yes
SECTM1	2.68603	4.4499	9.84756	0.00170057	0.00751906	yes
SLFN12L	2.68385	-0.235579	32.771	1.03682e-08	1.48938e-07	yes
HERC6	2.6811	5.2197	477.001	9.60082e-106	2.78336e-103	yes
PADI4	2.63777	-0.104801	32.8999	9.70296e-09	1.40171e-07	yes
IFIT5	2.6264	5.40725	440.648	7.82406e-98	1.99607e-95	yes
EIF2AK2	2.61988	6.23248	435.247	1.17176e-96	2.87441e-94	yes
RARRES3	2.61631	2.69297	145.19	1.95188e-33	1.49989e-31	yes
IL15	2.60533	2.56897	140.705	1.86636e-32	1.35269e-30	yes
FFAR2	2.56495	1.7044	92.072	8.35777e-22	4.16452e-20	yes
SEMA3G	2.54283	3.0746	35.1154	3.10738e-09	4.83977e-08	yes
STAT1	2.5183	9.89126	436.707	5.63817e-97	1.41021e-94	yes
CD2	2.50739	-0.37793	26.7066	2.36817e-07	2.69718e-06	yes
PARP14	2.48658	8.52	533.209	5.65889e-118	1.71869e-115	yes
SDS	2.47476	6.29992	281.668	3.25147e-63	5.12046e-61	yes
C17orf96	2.47289	5.18957	49.5313	1.9523e-12	4.59476e-11	yes
DHX58	2.46273	5.80328	421.986	9.02101e-94	1.95037e-91	yes
HCAR3	2.45055	3.76927	10.7326	0.00105266	0.0049769	yes
MDK	2.44976	5.00016	393.919	1.16087e-87	2.3884e-85	yes
TRIM22	2.40248	8.20806	465.068	3.79318e-103	1.07524e-100	yes
TRIM5	2.3768	5.86445	412.115	1.26966e-91	2.65505e-89	yes
GCH1	2.35312	3.83354	153.057	3.72306e-35	2.98688e-33	yes
SETBP1	2.35232	1.22622	16.4681	4.94745e-05	0.000340214	yes
ITGA2	2.34038	1.47207	69.682	6.96782e-17	2.43511e-15	yes
APOBEC3H	2.33031	1.05763	60.9781	5.77129e-15	1.71605e-13	yes
CCR7	2.327	2.33071	107.24	3.9438e-25	2.16841e-23	yes
SYNPO2	2.32211	0.164881	31.2377	2.28293e-08	3.09798e-07	yes
PNPT1	2.29261	5.8086	427.694	5.16252e-95	1.2195e-92	yes
LOC645638	2.29065	4.2259	263.894	2.43053e-59	3.44487e-57	yes
PDCD1	2.27385	0.738717	13.6034	0.000225779	0.00130142	yes
P2RY12	2.26031	0.426308	33.2569	8.07536e-09	1.18401e-07	yes
CCL4	2.25714	4.8543	59.9393	9.78294e-15	2.85563e-13	yes
NFIX	2.2378	2.64845	111.804	3.94432e-26	2.27664e-24	yes
PSMB9	2.22243	5.83185	124.754	5.76177e-29	3.71198e-27	yes
SLC2A12	2.21925	0.269423	36.1045	1.87011e-09	2.99893e-08	yes
PLA1A	2.21306	0.781162	41.9299	9.46036e-11	1.80924e-09	yes
DAB2IP	2.20095	-0.482844	20.9467	4.72229e-06	4.14859e-05	yes
PARP10	2.18938	7.22926	424.489	2.5721e-94	5.85888e-92	yes
BIRC3	2.17165	5.29545	88.9972	3.9537e-21	1.87485e-19	yes
ZNF702P	2.16641	3.55838	199.386	2.84293e-45	2.99706e-43	yes
PML	2.16596	7.07235	369.322	2.62952e-82	5.24096e-80	yes
TMEM130	2.16083	1.31704	13.8622	0.000196713	0.00116009	yes
JUP	2.15229	7.51908	241.384	1.96347e-54	2.5299e-52	yes
CD80	2.14975	3.97935	39.1624	3.89988e-10	6.87581e-09	yes
APOBEC3F	2.14639	3.31212	179.91	5.07173e-41	4.75699e-39	yes
LAP3	2.14495	8.46722	372.649	4.96047e-83	1.00438e-80	yes
GPBAR1	2.13905	1.68992	51.9615	5.65994e-13	1.39919e-11	yes
TAP1	2.13844	8.1705	205.569	1.27261e-46	1.37571e-44	yes
KLHDC7B	2.09734	2.02462	85.6181	2.18264e-20	9.83809e-19	yes
CCL17	2.09534	1.99395	45.4543	1.56243e-11	3.26578e-10	yes
NKD1	2.09194	-0.107636	23.2283	1.43868e-06	1.41181e-05	yes
C17orf87	2.09181	5.34264	317.047	6.37151e-71	1.16107e-68	yes
UBQLNL	2.07955	-0.648271	15.7975	7.04953e-05	0.000469086	yes
IL4I1	2.0598	5.89563	45.8282	1.29091e-11	2.74446e-10	yes
C8orf31	2.05125	0.569143	37.512	9.08538e-10	1.52091e-08	yes
CD1E	2.04526	1.06459	40.9378	1.57149e-10	2.92642e-09	yes
CSRNP1	2.02369	4.89235	216.902	4.28684e-49	4.8392e-47	yes
APOBEC3G	2.01377	4.96735	243.767	5.93496e-55	7.96909e-53	yes
BST2	2.01069	7.55328	271.928	4.31182e-61	6.47078e-59	yes
HSD11B1	1.99694	5.1448	80.4794	2.93756e-19	1.25323e-17	yes
FPR3	1.99473	8.51772	16.3508	5.26353e-05	0.000359623	yes
EPHB2	1.9751	5.27812	222.951	2.05461e-50	2.40446e-48	yes
APOBEC3D	1.96049	1.88591	76.9244	1.7763e-18	7.26235e-17	yes
FAM125B	1.95279	4.5562	239.124	6.10515e-54	7.78773e-52	yes
GPR114	1.93566	0.355095	21.7669	3.0786e-06	2.8151e-05	yes
CCL7	1.92275	4.22443	98.6937	2.94739e-23	1.54085e-21	yes
SMAD3	1.91	1.228	33.0215	9.11454e-09	1.3227e-07	yes
RNF213	1.90996	9.38981	272.75	2.85508e-61	4.33564e-59	yes
HIST2H2BF	1.90848	0.186947	27.2164	1.81913e-07	2.1153e-06	yes
MCOLN2	1.90189	2.33419	88.8169	4.33111e-21	2.04621e-19	yes
ZSWIM5	1.87078	0.300959	19.599	9.55189e-06	7.77561e-05	yes
C19orf66	1.86595	6.16524	251.114	1.48481e-56	2.05873e-54	yes
ARHGAP23	1.86556	1.15976	46.2962	1.01661e-11	2.19052e-10	yes
UBE2L6	1.86529	7.99451	320.042	1.41835e-71	2.62211e-69	yes
PLEKHA4	1.86426	1.3617	51.2052	8.31993e-13	2.04094e-11	yes
CASS4	1.84608	4.01129	75.3334	3.97575e-18	1.57011e-16	yes
C5orf56	1.84572	2.03654	70.8296	3.89443e-17	1.38377e-15	yes
ITGB7	1.84333	4.14491	112.965	2.19656e-26	1.27361e-24	yes
SCO2	1.83848	5.03062	243.011	8.67359e-55	1.1525e-52	yes
KIAA1958	1.83582	1.5843	44.5361	2.49708e-11	5.05599e-10	yes
SPATS1	1.8318	-0.0443022	21.1097	4.33717e-06	3.84468e-05	yes
TRIM21	1.82613	6.40316	316.945	6.70275e-71	1.20423e-68	yes
TYMP	1.81226	8.0252	241.561	1.79619e-54	2.33798e-52	yes
PRICKLE1	1.80756	1.2043	19.1575	1.20362e-05	9.56003e-05	yes
FER1L4	1.80656	-0.202146	17.6822	2.61053e-05	0.000192152	yes
VAMP5	1.80618	3.56814	91.7318	9.92582e-22	4.9266e-20	yes
DTX3L	1.80432	7.39617	170.514	5.71306e-39	5.06082e-37	yes
BAHCC1	1.79771	3.54506	137.044	1.17915e-31	8.40291e-30	yes
NCF1B	1.7889	1.60838	40.8294	1.66114e-10	3.08435e-09	yes
APOL1	1.77759	6.103	140.022	2.63274e-32	1.89736e-30	yes
LGALS2	1.77131	3.29223	62.0811	3.29599e-15	1.00343e-13	yes
NMI	1.76755	6.01322	233.484	1.03643e-52	1.29615e-50	yes
STAT2	1.76567	8.61797	290.797	3.33386e-65	5.59562e-63	yes
LYSMD2	1.75225	3.52785	98.0663	4.04601e-23	2.09801e-21	yes
CCL5	1.74634	2.56052	15.7282	7.31251e-05	0.000484813	yes
PLA2G16	1.74163	1.31676	12.4341	0.000421573	0.00223322	yes
ITIH4	1.72772	4.5329	200.325	1.77394e-45	1.8857e-43	yes
C5orf39	1.70955	0.391644	25.2165	5.12413e-07	5.48811e-06	yes
PLSCR1	1.70507	7.59993	87.7941	7.26335e-21	3.35693e-19	yes
NCF1	1.697	5.45973	67.5728	2.03048e-16	6.9439e-15	yes
PROC	1.69366	3.55599	6.51486	0.0106977	0.034573	yes
C1S	1.6927	4.22159	72.5268	1.64775e-17	6.11009e-16	yes
TTC21A	1.69265	2.58342	84.9153	3.11424e-20	1.39878e-18	yes
AGBL2	1.69044	0.372945	24.6399	6.91059e-07	7.21371e-06	yes
HIST1H2BG	1.68947	-0.487346	14.1282	0.000170764	0.00102651	yes
PITX1	1.68558	2.08093	11.6231	0.000651363	0.00327504	yes
CD69	1.67744	1.37408	30.8302	2.81628e-08	3.75386e-07	yes
C2orf89	1.67552	3.16042	14.5354	0.000137547	0.000846793	yes
HIST2H2BE	1.67117	4.87412	213.933	1.90465e-48	2.11267e-46	yes
ODF3B	1.66991	3.5211	92.5911	6.42972e-22	3.21637e-20	yes
ASCL2	1.669	1.62021	40.1156	2.3937e-10	4.34958e-09	yes
GBP3	1.66804	5.56433	246.32	1.64726e-55	2.23537e-53	yes
SHISA5	1.66448	8.0183	265.853	9.09272e-60	1.31803e-57	yes
CACNA1G	1.66426	-0.0155293	19.1738	1.19342e-05	9.52049e-05	yes
CACNA1A	1.66047	-0.286544	14.0937	0.000173926	0.00104208	yes
FGD2	1.65961	6.15422	117.148	2.66485e-27	1.61103e-25	yes
UBE2S	1.64045	1.35373	38.0297	6.9677e-10	1.18191e-08	yes
O3FAR1	1.64038	3.3864	90.884	1.5235e-21	7.5034e-20	yes
SELL	1.63813	1.02488	10.6385	0.00110756	0.00520562	yes
LOC286467	1.63787	0.886294	31.3032	2.20715e-08	3.00153e-07	yes
FAM65B	1.63409	2.53302	58.3485	2.19568e-14	6.23789e-13	yes
STAG3	1.62987	5.17849	17.4857	2.89475e-05	0.000210521	yes
UNC93B1	1.62171	6.657	233.432	1.06386e-52	1.31753e-50	yes
HIST1H2BJ	1.59792	-0.299828	12.9781	0.000315151	0.00174104	yes
CD72	1.59612	3.17656	67.8543	1.76035e-16	6.0363e-15	yes
PLK2	1.59245	2.12141	53.1707	3.05794e-13	7.75488e-12	yes
FTSJD2	1.58841	6.69619	242.097	1.37246e-54	1.80486e-52	yes
RFPL3-AS1	1.58754	-0.520817	11.9166	0.000556374	0.00286058	yes
TRANK1	1.58257	6.33608	181.589	2.18039e-41	2.06023e-39	yes
PLEKHN1	1.58228	1.25703	20.4593	6.09136e-06	5.18701e-05	yes
ATP8B2	1.57325	4.21943	57.2603	3.81788e-14	1.05642e-12	yes
IRF1	1.56653	6.04803	72.9286	1.34424e-17	5.04328e-16	yes
ABCA9	1.5655	0.255663	18.9326	1.35417e-05	0.000106563	yes
TOR1B	1.56271	6.27236	223.502	1.55802e-50	1.85739e-48	yes
TRIM14	1.55981	6.849	231.664	2.58448e-52	3.13977e-50	yes
TAP2	1.55692	7.82138	193.059	6.83181e-44	6.86193e-42	yes
HIST1H2AC	1.55483	3.71576	81.8661	1.45624e-19	6.31829e-18	yes
HS3ST3B1	1.55455	0.204733	11.8571	0.00057442	0.00293915	yes
GVINP1	1.5502	3.24158	86.0434	1.76028e-20	7.99077e-19	yes
NCOA7	1.54921	6.27884	173.528	1.2551e-39	1.13547e-37	yes
IL12RB1	1.53726	1.7042	45.173	1.80376e-11	3.73519e-10	yes
BTN3A3	1.52605	5.06987	166.629	4.03137e-38	3.49824e-36	yes
SLFN12	1.52563	3.14359	93.188	4.75546e-22	2.39766e-20	yes
TAGAP	1.50645	5.51626	197.27	8.23185e-45	8.46818e-43	yes
SLC25A28	1.50308	4.94087	141.591	1.19471e-32	8.75848e-31	yes
PPM1K	1.49611	3.9162	90.8529	1.54762e-21	7.59287e-20	yes
C22orf28	1.49199	7.18631	218.079	2.37363e-49	2.7034e-47	yes
HCP5	1.49038	6.27096	103.489	2.61803e-24	1.4091e-22	yes
PVRIG	1.48799	0.713831	16.4132	5.09283e-05	0.000349457	yes
KIAA0226	1.48657	6.39488	219.899	9.51581e-50	1.09355e-47	yes
PLEKHA7	1.48436	2.57407	42.1127	8.61635e-11	1.65527e-09	yes
NCF1C	1.47929	3.83349	50.4768	1.20581e-12	2.89122e-11	yes
PSME2	1.47772	7.15194	191.021	1.90362e-43	1.86789e-41	yes
SSTR2	1.47411	2.70717	22.5094	2.09113e-06	1.99509e-05	yes
TNC	1.46745	1.56025	11.0596	0.000882311	0.00426963	yes
TNFAIP6	1.45071	4.14986	80.2219	3.34637e-19	1.42235e-17	yes
MNDA	1.44671	8.44076	191.321	1.63711e-43	1.61884e-41	yes
FUT7	1.44128	1.11772	17.9651	2.24993e-05	0.000167739	yes
UBA7	1.44095	7.3819	179.116	7.55812e-41	7.03733e-39	yes
DPYS	1.4384	-0.604277	8.48141	0.00358795	0.0140358	yes
SLC2A6	1.43088	4.93933	12.6625	0.000373067	0.00200858	yes
RGNEF	1.41548	5.23105	115.698	5.53444e-27	3.29894e-25	yes
GTPBP1	1.40963	6.05629	189.816	3.48778e-43	3.37046e-41	yes
HLA-DOB	1.40497	1.87433	33.3277	7.78653e-09	1.14694e-07	yes
IRF4	1.40418	3.46101	86.8156	1.19127e-20	5.46611e-19	yes
CBR1	1.40299	6.60673	175.77	4.0648e-40	3.70361e-38	yes
IRF9	1.40289	6.34832	191.865	1.24541e-43	1.24113e-41	yes
SIDT2	1.4012	7.76926	176.846	2.36615e-40	2.17141e-38	yes
SPATS2L	1.39908	6.43687	170.408	6.02638e-39	5.30156e-37	yes
TNFRSF11A	1.39264	2.47928	15.9478	6.51138e-05	0.000436694	yes
CCDC85B	1.39078	3.7606	43.5758	4.0785e-11	8.07848e-10	yes
SSB	1.38976	6.73025	153.836	2.51551e-35	2.03088e-33	yes
GPR133	1.38584	1.83926	23.9364	9.95727e-07	1.01288e-05	yes
TUBA8	1.38347	1.5817	30.1997	3.89771e-08	5.09418e-07	yes
VTN	1.37962	2.39556	42.3846	7.49781e-11	1.44693e-09	yes
CNP	1.37943	6.6199	135.872	2.12837e-31	1.49997e-29	yes
CASP1	1.37644	6.7066	173.167	1.50515e-39	1.35209e-37	yes
TMPRSS13	1.37451	1.33168	29.091	6.90558e-08	8.67004e-07	yes
NLRC5	1.37279	6.7567	127.573	1.39178e-29	9.19873e-28	yes
IGF2BP3	1.36977	3.6288	58.4984	2.03454e-14	5.81896e-13	yes
SLFN13	1.36234	3.10065	54.9288	1.24979e-13	3.30068e-12	yes
FAM122C	1.3617	1.51676	24.0321	9.47419e-07	9.69148e-06	yes
TDRD7	1.35928	5.71274	160.725	7.85496e-37	6.59196e-35	yes
HEXDC	1.35923	4.32702	123.091	1.33174e-28	8.40975e-27	yes
BLZF1	1.3581	4.85986	147.716	5.47188e-34	4.25605e-32	yes
DHRS9	1.35752	6.55969	31.0612	2.50016e-08	3.36769e-07	yes
FAM70A	1.35626	3.9969	71.0984	3.39837e-17	1.21769e-15	yes
HIST1H3D	1.35551	0.379	14.4451	0.000144305	0.000884127	yes
LIMS2	1.35173	1.41806	22.3345	2.2905e-06	2.17231e-05	yes
LOC619207	1.34819	-0.21345	11.2416	0.000799837	0.0039196	yes
CLECL1	1.34606	2.55842	49.6652	1.82354e-12	4.3076e-11	yes
MGC16275	1.34539	1.31506	28.7788	8.11325e-08	1.01166e-06	yes
NFE2	1.34377	3.16874	64.248	1.09705e-15	3.48976e-14	yes
LOC285972	1.34318	1.6286	29.4725	5.67171e-08	7.19265e-07	yes
IFI16	1.34194	7.85808	140.836	1.74712e-32	1.2735e-30	yes
NDP	1.34164	0.633482	9.53415	0.00201684	0.00868562	yes
FAM72B	1.34073	-0.334946	10.2009	0.00140374	0.00637455	yes
MGAT3	1.33656	4.84905	48.1081	4.03358e-12	9.1245e-11	yes
CASQ1	1.33452	0.7645	9.19264	0.0024299	0.0101759	yes
HSD17B6	1.33431	-0.334311	10.7421	0.00104724	0.00495311	yes
TAGLN	1.33338	3.99636	89.8951	2.5113e-21	1.20884e-19	yes
GRIN2D	1.33021	2.17501	28.4768	9.48302e-08	1.17442e-06	yes
ZNFX1	1.32635	8.24703	167.981	2.04237e-38	1.78442e-36	yes
ANO9	1.32583	0.790772	14.9492	0.000110443	0.000698817	yes
SERPINE1	1.30949	5.95973	21.279	3.97048e-06	3.54426e-05	yes
FAM72A	1.30037	-0.565503	8.63417	0.00329916	0.0130777	yes
THG1L	1.29305	2.27934	35.6507	2.36058e-09	3.73592e-08	yes
FGL2	1.29264	6.53734	162.242	3.66249e-37	3.11458e-35	yes
LOC100130950	1.29035	-0.669404	7.93428	0.00485069	0.01805	yes
FKBP5	1.29031	7.51829	145.074	2.06892e-33	1.58031e-31	yes
TRIM56	1.28668	4.86343	109.242	1.43624e-25	8.00031e-24	yes
TMEM110	1.2864	5.85071	152.965	3.89889e-35	3.10839e-33	yes
LOC389634	1.28609	1.03675	13.6422	0.000221161	0.00128001	yes
TRAFD1	1.28582	6.32363	162.461	3.28016e-37	2.80817e-35	yes
C5orf13	1.28168	3.28366	72.3513	1.801e-17	6.62064e-16	yes
DUSP27	1.28118	-0.483739	8.16197	0.0042778	0.0162452	yes
GNGT2	1.28095	2.41813	27.8474	1.31271e-07	1.58269e-06	yes
GPT	1.28094	2.15517	12.6975	0.000366147	0.00197738	yes
HLA-F	1.27827	7.38309	35.5746	2.45462e-09	3.87035e-08	yes
AKAP3	1.27562	1.47468	29.5174	5.54163e-08	7.04776e-07	yes
HIST3H2A	1.2734	-0.383883	9.06964	0.00259888	0.0107286	yes
GBP2	1.2732	6.54685	98.3404	3.52313e-23	1.83433e-21	yes
DDX60L	1.27259	8.03581	56.399	5.91598e-14	1.59882e-12	yes
FLT3LG	1.27177	1.47668	22.4349	2.17385e-06	2.07247e-05	yes
GPR113	1.27144	-0.604247	8.07771	0.00448131	0.0169073	yes
CBR3	1.26873	3.01375	25.6515	4.08984e-07	4.47811e-06	yes
AGRN	1.26669	7.41144	111.477	4.65216e-26	2.64924e-24	yes
CDCP1	1.26505	2.61499	25.6956	3.99744e-07	4.38824e-06	yes
BTN3A1	1.26325	6.09043	142.101	9.24317e-33	6.85499e-31	yes
ANKRD24	1.25631	0.528134	14.8344	0.000117376	0.000736833	yes
TJP2	1.25386	5.27375	79.8097	4.12264e-19	1.73559e-17	yes
LOC100506385	1.25116	2.33193	44.9782	1.99241e-11	4.07948e-10	yes
IL7	1.24764	0.515269	13.9853	0.000184246	0.00109568	yes
STAP2	1.24755	1.09848	22.4308	2.1785e-06	2.07535e-05	yes
SIT1	1.24442	0.961053	18.2115	1.97677e-05	0.000149648	yes
GIMAP4	1.24427	6.65718	144.768	2.41342e-33	1.83247e-31	yes
HIST1H2BC	1.2426	0.736596	8.71653	0.00315338	0.0125859	yes
SOCS1	1.24085	1.63173	28.2753	1.05231e-07	1.29818e-06	yes
OVOL1	1.23976	4.62294	11.3617	0.000749748	0.00371556	yes
SRGAP2P2	1.23709	3.18876	64.2803	1.07922e-15	3.44163e-14	yes
PHF11	1.23094	5.17666	129.891	4.32994e-30	2.92236e-28	yes
MOV10	1.22618	6.65095	99.9326	1.57671e-23	8.34545e-22	yes
SEMA4D	1.2254	4.967	94.2994	2.71232e-22	1.37842e-20	yes
SCLT1	1.22431	3.32288	63.9093	1.30281e-15	4.10337e-14	yes
FAM46A	1.22415	6.17329	139.113	4.16097e-32	2.98187e-30	yes
RAD9A	1.22045	3.82251	76.7143	1.97572e-18	8.05186e-17	yes
ANKRD33B	1.21889	0.411953	13.52	0.000236037	0.00135139	yes
ATP10A	1.21632	3.49565	63.5837	1.53695e-15	4.81705e-14	yes
CN5H6.4	1.21453	-0.716458	6.83637	0.00893203	0.0297486	yes
VSIG10L	1.21216	2.81807	33.7659	6.21596e-09	9.29553e-08	yes
FAM123B	1.21137	2.33678	39.6028	3.11236e-10	5.59961e-09	yes
SLC9A9	1.20426	3.59666	51.0709	8.90906e-13	2.16878e-11	yes
FBXO6	1.20329	5.41227	120.958	3.90388e-28	2.40569e-26	yes
MASTL	1.20184	4.54242	86.1702	1.65097e-20	7.52134e-19	yes
OGFRL1	1.20086	6.64484	106.19	6.70089e-25	3.66852e-23	yes
NUB1	1.19658	6.54822	102.029	5.4719e-24	2.92048e-22	yes
PHF15	1.19583	5.18848	123.485	1.09197e-28	6.96457e-27	yes
ADAR	1.19312	8.96891	129.414	5.50398e-30	3.6952e-28	yes
XRN1	1.19198	6.18653	125.981	3.10515e-29	2.02798e-27	yes
PMAIP1	1.19107	3.57535	57.4173	3.52495e-14	9.77485e-13	yes
NCRNA00265	1.18896	2.49428	38.7635	4.78398e-10	8.27808e-09	yes
DNAJC5G	1.18595	0.168481	8.189	0.0042145	0.016067	yes
CDKL1	1.1852	1.5039	21.5967	3.36423e-06	3.04356e-05	yes
LOC100130872	1.18295	-0.293305	7.324	0.00680396	0.0238963	yes
SLIT1	1.18293	1.01135	13.5785	0.000228793	0.0013176	yes
REC8	1.18168	3.2576	45.1568	1.81872e-11	3.76007e-10	yes
PHLDA2	1.18018	1.42377	21.0537	4.46582e-06	3.94533e-05	yes
PIPOX	1.17606	2.33646	25.4164	4.61981e-07	5.01108e-06	yes
IL7R	1.17341	5.83657	6.81684	0.00903021	0.0299816	yes
RND3	1.172	0.879712	11.4455	0.000716665	0.00356961	yes
RSPO3	1.17154	1.60772	8.24616	0.00408383	0.0156516	yes
MIR4257	1.16905	-0.137302	7.43856	0.0063841	0.0226398	yes
RAB8A	1.16506	7.36527	116.583	3.5416e-27	2.13097e-25	yes
FZD1	1.16485	3.79114	47.5597	5.33543e-12	1.19192e-10	yes
UBAC2-AS1	1.16389	-0.442408	6.20124	0.0127661	0.0399715	yes
ASPHD2	1.15794	2.04585	31.7072	1.79254e-08	2.46663e-07	yes
GPR82	1.15578	2.64079	11.641	0.000645141	0.0032476	yes
ZNF618	1.1556	5.4402	66.311	3.85107e-16	1.28262e-14	yes
APOL6	1.15539	7.37607	65.9758	4.56496e-16	1.50857e-14	yes
PHACTR4	1.1499	5.75775	123.524	1.07072e-28	6.86335e-27	yes
CKB	1.14919	0.985229	12.6719	0.000371194	0.00200125	yes
SRGAP2	1.14795	6.54151	119.391	8.59955e-28	5.22361e-26	yes
PLCB1	1.14737	1.32375	18.0135	2.1934e-05	0.0001641	yes
ACTA2	1.14685	6.11894	108.662	1.92433e-25	1.06725e-23	yes
CCL3	1.14145	7.07865	7.39716	0.00653269	0.023109	yes
FPR2	1.13936	3.94433	10.7515	0.00104192	0.0049353	yes
DYNLT1	1.13842	6.06167	122.249	2.03611e-28	1.27317e-26	yes
TJP3	1.1333	1.60692	21.7811	3.05588e-06	2.79834e-05	yes
EXT1	1.13279	1.74381	18.7793	1.46754e-05	0.000114495	yes
CCDC102B	1.13269	3.56584	57.6124	3.1921e-14	8.90995e-13	yes
TMEM123	1.12832	8.81084	114.204	1.17542e-26	6.90953e-25	yes
HLA-A	1.12793	11.5056	64.4732	9.78561e-16	3.15215e-14	yes
SLC4A5	1.12586	0.291194	11.9884	0.000535319	0.00276459	yes
GZMB	1.12538	2.04174	8.99313	0.00270997	0.0110974	yes
CHMP5	1.12036	6.90435	123.41	1.13426e-28	7.19833e-27	yes
NR4A3	1.11876	6.10923	8.96806	0.0027474	0.0112121	yes
SYT12	1.11304	-0.462552	6.74229	0.00941538	0.0310182	yes
SLC27A3	1.11242	7.42348	51.7563	6.28351e-13	1.55034e-11	yes
ATP13A1	1.10938	7.45481	114.423	1.05258e-26	6.21605e-25	yes
HLA-G	1.10795	5.20379	68.1278	1.53238e-16	5.26875e-15	yes
OSBPL5	1.10522	4.07818	74.4403	6.25004e-18	2.43066e-16	yes
ZCCHC2	1.10508	7.5459	104.33	1.7125e-24	9.29558e-23	yes
STOM	1.10485	7.79699	111.619	4.3292e-26	2.48754e-24	yes
GRIN3A	1.10459	1.12808	11.3837	0.00074093	0.00367755	yes
TREX1	1.10366	5.50973	80.5229	2.87355e-19	1.23003e-17	yes
TNFRSF9	1.09948	0.328096	9.30757	0.00228208	0.00963916	yes
PDE4B	1.09741	4.03692	25.8582	3.67434e-07	4.05449e-06	yes
35489	1.09573	6.76228	41.7352	1.04511e-10	1.98089e-09	yes
RAB39	1.09483	2.57362	30.5673	3.2248e-08	4.26265e-07	yes
CSF2RB	1.0914	8.21141	63.0497	2.01553e-15	6.24032e-14	yes
CLEC6A	1.08787	2.95637	31.8011	1.70795e-08	2.35785e-07	yes
C1QB	1.08424	5.55392	60.4082	7.70922e-15	2.28164e-13	yes
INHBA	1.0806	6.19082	18.3272	1.8603e-05	0.000141926	yes
BEGAIN	1.07806	2.44344	17.6334	2.6784e-05	0.000196468	yes
CASZ1	1.07797	2.70694	36.6066	1.44542e-09	2.35778e-08	yes
MARCKSL1	1.07704	2.64538	19.6654	9.22563e-06	7.55573e-05	yes
PLEKHA6	1.07663	0.680641	12.9537	0.00031929	0.0017601	yes
C2orf81	1.07591	-0.247341	7.26878	0.00701635	0.024514	yes
LOC285954	1.07587	0.155346	8.01383	0.00464214	0.0174316	yes
STX11	1.07528	6.5608	62.5344	2.61835e-15	8.08708e-14	yes
TMEM150B	1.07435	5.08305	96.3859	9.45362e-23	4.82362e-21	yes
TRIM38	1.07167	6.76853	98.8893	2.67016e-23	1.40167e-21	yes
JAK3	1.07069	3.44701	41.8459	9.87593e-11	1.87776e-09	yes
SP140L	1.07033	5.53378	107.286	3.85369e-25	2.12804e-23	yes
ABI3	1.06947	4.3942	62.3026	2.9454e-15	8.98841e-14	yes
GRTP1	1.06931	0.480573	9.02801	0.00265874	0.0109227	yes
LOC100505549	1.06931	1.70317	24.5952	7.07289e-07	7.37709e-06	yes
GLDN	1.0632	0.23795	8.6212	0.00332272	0.0131425	yes
DRAP1	1.06225	6.39752	109.981	9.89228e-26	5.55885e-24	yes
CLEC4E	1.0612	4.71391	67.3094	2.32073e-16	7.87319e-15	yes
FKBPL	1.05607	2.16418	25.4979	4.42872e-07	4.81199e-06	yes
CABP4	1.05483	0.181687	9.40783	0.0021606	0.00923306	yes
SPTBN5	1.05108	3.57771	50.371	1.27262e-12	3.03093e-11	yes
NPR1	1.04744	6.11026	5.99922	0.0143122	0.0439601	yes
BTN2A2	1.04612	5.00584	75.6638	3.3631e-18	1.33229e-16	yes
MUSTN1	1.04535	-0.148229	6.96405	0.00831636	0.0281388	yes
TCF4	1.0431	3.87221	18.477	1.71968e-05	0.000132385	yes
SLAMF1	1.04066	2.51816	20.3424	6.47513e-06	5.46637e-05	yes
NFE2L3	1.03629	4.34465	65.2163	6.71104e-16	2.18383e-14	yes
APOBEC3B	1.0346	1.1963	13.6877	0.000215862	0.00125332	yes
CHST3	1.03221	0.827829	8.84856	0.00293321	0.0118368	yes
PCGF2	1.03142	4.00289	27.8984	1.27854e-07	1.54441e-06	yes
CH25H	1.03086	3.6751	12.1566	0.000489137	0.00255296	yes
WTIP	1.03005	0.56951	10.285	0.00134118	0.00612973	yes
PVRL2	1.02988	6.77729	70.2113	5.32807e-17	1.87748e-15	yes
MEFV	1.02264	2.77271	25.8378	3.71343e-07	4.09408e-06	yes
C21orf91	1.02108	3.23236	35.5909	2.43421e-09	3.84291e-08	yes
DAPP1	1.01754	5.00406	83.6938	5.7767e-20	2.56751e-18	yes
TMEM132A	1.0134	3.22645	21.0536	4.46618e-06	3.94533e-05	yes
CFD	1.01331	4.17506	56.755	4.93646e-14	1.34838e-12	yes
HDX	1.01237	1.85266	15.0757	0.000103282	0.000657091	yes
ARHGEF19	1.01052	0.999687	14.0172	0.000181142	0.00107974	yes
PSMB8	1.00863	7.07558	69.0947	9.3848e-17	3.25306e-15	yes
GAS6	1.008	3.95897	43.2987	4.69903e-11	9.25013e-10	yes
CD1C	1.00585	0.841241	12.3475	0.000441582	0.00233146	yes
CD226	1.0029	1.10014	13.5528	0.00023194	0.00133091	yes
PIWIL4	1.00122	3.26747	32.7299	1.05898e-08	1.51439e-07	yes
MGC23270	1.00027	0.0936447	8.28929	0.00398795	0.0153455	yes
BLNK	0.998063	4.31339	63.7267	1.42931e-15	4.4907e-14	yes
GIMAP2	0.997685	5.16772	82.0742	1.31069e-19	5.72575e-18	yes
CXorf21	0.997403	4.35702	36.2291	1.7543e-09	2.82192e-08	yes
CCL13	0.99725	4.04236	30.7723	2.90144e-08	3.85529e-07	yes
CLIC3	0.996552	0.542893	9.81975	0.00172648	0.00760715	yes
FAM26F	0.996227	1.28311	11.4106	0.000730267	0.00363078	yes
ADM	0.990414	4.72273	14.5145	0.000139086	0.000854618	yes
TMEM160	0.986762	1.95178	12.2206	0.000472641	0.00247699	yes
PIK3R3	0.986556	1.98878	22.3301	2.29577e-06	2.17569e-05	yes
LOC100287042	0.982443	0.160036	7.27778	0.00698128	0.0244182	yes
VASN	0.982082	0.945739	8.49594	0.00355939	0.013944	yes
RBCK1	0.977339	6.11844	89.4692	3.11457e-21	1.48799e-19	yes
CTF1	0.976576	-0.314715	5.87028	0.0153986	0.0467012	yes
ABTB2	0.976441	3.48289	38.8333	4.61584e-10	8.01083e-09	yes
CILP2	0.975839	-0.147569	6.05263	0.0138856	0.0429081	yes
ADAMTSL4	0.975661	8.11829	94.0682	3.04833e-22	1.54304e-20	yes
HLA-J	0.975306	4.97358	32.6423	1.10776e-08	1.57883e-07	yes
SMAD1	0.9752	2.99888	37.6284	8.55893e-10	1.43466e-08	yes
MYLIP	0.974731	3.46159	27.6497	1.45396e-07	1.73172e-06	yes
DNAJA1	0.974331	7.82587	65.3405	6.30128e-16	2.061e-14	yes
NCRNA00258	0.973401	-0.246284	6.04268	0.0139641	0.0431092	yes
CARD16	0.972587	4.55412	58.5953	1.93679e-14	5.55183e-13	yes
PARP15	0.971265	3.09578	36.5879	1.45936e-09	2.37444e-08	yes
FSTL1	0.967935	0.364237	7.62557	0.00575466	0.0207597	yes
HLA-H	0.967519	8.44838	48.2513	3.74943e-12	8.55594e-11	yes
SIGLEC14	0.961864	5.38101	27.0509	1.98163e-07	2.28576e-06	yes
LOC441617	0.961462	1.02389	8.24863	0.00407827	0.0156365	yes
B2M	0.960315	12.919	86.6919	1.26817e-20	5.79813e-19	yes
C1orf126	0.959557	2.1788	21.3575	3.81123e-06	3.42126e-05	yes
ICAM3	0.958151	5.36479	25.6059	4.18754e-07	4.5655e-06	yes
PRRG4	0.957746	3.55267	47.0201	7.02608e-12	1.5506e-10	yes
HIVEP2	0.954964	4.2112	56.4309	5.82086e-14	1.57645e-12	yes
ZNF107	0.954172	3.28095	38.7347	4.85512e-10	8.36919e-09	yes
CASP10	0.953237	5.52049	73.4648	1.02449e-17	3.90101e-16	yes
CD40	0.951901	6.41189	16.2903	5.43401e-05	0.000369686	yes
ARRDC4	0.951096	6.92633	13.7129	0.000212985	0.0012417	yes
LOC554223	0.950567	4.79761	20.4844	6.0118e-06	5.1261e-05	yes
RASL11A	0.94975	1.5922	11.9142	0.000557062	0.00286297	yes
HLA-L	0.949739	6.31408	14.7668	0.000121661	0.000761489	yes
MBLAC1	0.94781	-0.180399	6.04744	0.0139265	0.043024	yes
NCRNA00256A	0.94713	0.988601	12.8218	0.000342598	0.0018692	yes
OGFR	0.946479	6.6315	65.0432	7.32721e-16	2.37223e-14	yes
AKAP7	0.94592	2.72492	31.1381	2.40302e-08	3.25057e-07	yes
TMEM175	0.944347	4.88042	74.042	7.64707e-18	2.93813e-16	yes
IL10RA	0.944232	8.08716	66.1027	4.28031e-16	1.41817e-14	yes
PRKD2	0.943579	4.72199	62.3222	2.91624e-15	8.92076e-14	yes
MKL1	0.942439	6.49739	90.473	1.87518e-21	9.09498e-20	yes
ZC3H12A	0.941438	5.81924	9.74597	0.00179717	0.00787518	yes
PSMB10	0.939397	5.68561	51.5622	6.9365e-13	1.70815e-11	yes
MYD88	0.939285	9.1216	82.0666	1.31575e-19	5.72822e-18	yes
GGT5	0.937401	3.427	10.397	0.00126217	0.00581867	yes
NAGS	0.937294	0.547698	9.72987	0.00181297	0.0079281	yes
CASP7	0.934054	5.51204	75.0726	4.53719e-18	1.76992e-16	yes
LOC100507632	0.933842	1.91313	19.3501	1.08813e-05	8.76273e-05	yes
CBX6	0.929719	5.70792	42.5939	6.73681e-11	1.30402e-09	yes
EBI3	0.928742	0.243666	7.10948	0.00766772	0.026307	yes
GTF2B	0.928736	5.48079	80.5854	2.78404e-19	1.19573e-17	yes
ADPRHL2	0.928469	5.34373	76.1239	2.6641e-18	1.07203e-16	yes
RAMP1	0.925808	0.487916	6.03542	0.0140216	0.0432445	yes
RNF207	0.924204	1.75403	7.72255	0.00545355	0.0198645	yes
RRAD	0.923498	0.642363	8.63182	0.00330342	0.0130905	yes
ZBTB42	0.922549	3.40121	33.4701	7.2367e-09	1.06842e-07	yes
TSPAN33	0.922416	5.79986	78.1519	9.54129e-19	3.95158e-17	yes
MLLT6	0.92214	6.90258	81.4816	1.76903e-19	7.64941e-18	yes
FAS	0.921873	5.34028	75.9158	2.96017e-18	1.1837e-16	yes
HSPA7	0.920837	3.41335	17.0347	3.67037e-05	0.000261122	yes
CD1B	0.920807	1.72386	9.74148	0.00180156	0.00788361	yes
DAGLA	0.920403	6.68059	22.2308	2.41764e-06	2.27765e-05	yes
ACOT7	0.918709	7.19779	30.0867	4.13149e-08	5.36127e-07	yes
ABHD14A	0.918355	2.06548	18.4612	1.73399e-05	0.000133406	yes
GLIPR2	0.917593	8.12073	81.3709	1.87092e-19	8.06267e-18	yes
LTB	0.917011	-0.0879446	6.2522	0.0124039	0.039087	yes
PPM1J	0.91661	-0.1335	6.03315	0.0140397	0.0432899	yes
HLA-C	0.915648	11.1264	55.1324	1.12677e-13	2.99438e-12	yes
FDXR	0.91437	3.71463	35.6921	2.31098e-09	3.66197e-08	yes
ATOX1	0.914316	6.11344	70.4777	4.65489e-17	1.64938e-15	yes
KPTN	0.91227	2.22326	20.3495	6.45111e-06	5.44969e-05	yes
AQP3	0.911293	5.68295	38.7594	4.79392e-10	8.27808e-09	yes
LOC100507463	0.908925	4.25928	39.0297	4.17399e-10	7.32371e-09	yes
N4BP2L1	0.907933	4.78078	61.7635	3.87295e-15	1.17348e-13	yes
C3orf38	0.90589	5.55911	70.9655	3.63528e-17	1.29892e-15	yes
RGS3	0.904621	4.4163	57.4256	3.51002e-14	9.75463e-13	yes
SLC37A3	0.903031	2.83318	22.7785	1.81791e-06	1.7541e-05	yes
ABCB6	0.90257	2.85099	31.1078	2.4409e-08	3.29482e-07	yes
SRCRB4D	0.902322	1.47018	14.1932	0.00016497	0.000994965	yes
LOC642236	0.902212	0.995464	9.29635	0.00229611	0.00968877	yes
TAPBPL	0.900851	5.94907	72.464	1.70103e-17	6.28937e-16	yes
HCG26	0.897505	2.03211	15.5987	7.83081e-05	0.00051463	yes
ADORA3	0.894242	1.86457	16.8031	4.14655e-05	0.000290144	yes
DNAJB4	0.894118	4.09781	50.7699	1.03853e-12	2.49952e-11	yes
MB21D1	0.893615	3.15051	35.0114	3.27779e-09	5.08656e-08	yes
H1F0	0.892452	7.3547	67.353	2.27e-16	7.72162e-15	yes
ZNF507	0.886487	1.04738	10.3425	0.00130004	0.00596306	yes
IL36RN	0.885507	0.846204	8.7912	0.00302688	0.0121571	yes
GALNT3	0.885038	0.604376	8.6385	0.00329133	0.0130548	yes
PARP12	0.884588	7.93153	75.1379	4.3896e-18	1.7176e-16	yes
BLVRA	0.884503	6.45036	77.3729	1.41541e-18	5.80544e-17	yes
IFT74	0.884481	3.68576	32.6578	1.09899e-08	1.56809e-07	yes
ZNF350	0.884113	4.29276	47.7736	4.78394e-12	1.07436e-10	yes
HSP90AB2P	0.881485	0.0169299	6.02944	0.0140692	0.0433599	yes
CLDN23	0.880123	5.84402	45.0662	1.90483e-11	3.93173e-10	yes
ZC3H12D	0.879304	2.02737	11.2288	0.000805386	0.00393923	yes
B3GNT7	0.877695	4.2306	40.7546	1.72598e-10	3.19544e-09	yes
AK8	0.877131	1.74349	14.4546	0.000143579	0.000880526	yes
ORAI1	0.877097	5.42632	58.9282	1.63528e-14	4.70873e-13	yes
TRIP6	0.876966	5.43266	52.5572	4.17903e-13	1.04525e-11	yes
PLD4	0.874418	2.89981	15.6566	7.59489e-05	0.000500933	yes
CEP72	0.872588	0.955263	8.81972	0.00297992	0.0119949	yes
STAC3	0.870586	5.30947	66.933	2.80887e-16	9.45381e-15	yes
LGALS9	0.870246	9.00032	75.9557	2.90107e-18	1.16371e-16	yes
TRIM26	0.869931	6.25566	75.8735	3.02426e-18	1.20555e-16	yes
HIRA	0.863177	5.95335	72.9458	1.33262e-17	5.01441e-16	yes
C2orf47	0.862771	3.71495	38.9939	4.25132e-10	7.43893e-09	yes
CD74	0.862435	12.0745	72.3635	1.78996e-17	6.59905e-16	yes
EDA2R	0.860954	1.65059	12.9568	0.000318767	0.00175797	yes
DNPEP	0.860811	5.41061	63.0795	1.98526e-15	6.16154e-14	yes
RRP7B	0.85927	1.93924	12.7161	0.000362518	0.00195944	yes
TFAP2E	0.858244	1.06055	11.291	0.000778819	0.00383724	yes
JAK2	0.857248	5.88529	64.3884	1.02159e-15	3.26602e-14	yes
CYP2S1	0.852899	6.20345	54.5457	1.51876e-13	3.97809e-12	yes
BCL3	0.852705	4.90935	41.5687	1.13803e-10	2.15063e-09	yes
LOC100288637	0.8513	1.65707	13.4772	0.000241477	0.0013782	yes
HLA-B	0.849407	12.5275	43.801	3.63519e-11	7.23409e-10	yes
ZC3HAV1	0.849268	6.57559	58.1931	2.3761e-14	6.73546e-13	yes
YEATS2	0.845716	5.92565	65.1581	6.91228e-16	2.24359e-14	yes
PDZD7	0.842797	0.486367	7.65798	0.00565217	0.0204594	yes
SLC35A4	0.84267	6.75236	72.6627	1.53815e-17	5.75387e-16	yes
BAZ1A	0.84251	6.63397	70.0411	5.80824e-17	2.04104e-15	yes
SIGLEC7	0.842016	6.01334	45.7593	1.33714e-11	2.83331e-10	yes
CIITA	0.841043	5.92765	14.5529	0.000136279	0.000840604	yes
TNFAIP3	0.838895	7.0291	7.46062	0.00630632	0.0224226	yes
PSME1	0.837855	6.74887	69.8795	6.30395e-17	2.20915e-15	yes
USF1	0.834667	6.37914	70.9088	3.74132e-17	1.33308e-15	yes
SULF2	0.83081	6.1557	54.446	1.59778e-13	4.16796e-12	yes
CTRL	0.830398	0.941616	9.69943	0.00184325	0.00803573	yes
TLE4	0.829554	5.35029	54.7934	1.33887e-13	3.52865e-12	yes
ZBTB37	0.827971	0.867099	7.23186	0.00716211	0.0249413	yes
MAFF	0.827853	6.97952	8.64633	0.00327721	0.0130069	yes
PDE6G	0.827398	2.94673	18.0677	2.13193e-05	0.000160442	yes
IL21R	0.826769	6.03894	15.6779	7.50981e-05	0.000495577	yes
ANKRD22	0.826631	2.05703	14.1056	0.000172827	0.00103696	yes
FCGR2C	0.825868	2.63473	10.542	0.00116693	0.00544492	yes
CCDC101	0.825731	3.33411	27.223	1.81288e-07	2.10995e-06	yes
APOL2	0.824958	7.19891	45.5271	1.50543e-11	3.16364e-10	yes
ATF5	0.822626	6.07202	42.6004	6.71442e-11	1.30166e-09	yes
LPAR6	0.821897	6.41531	33.1574	8.4993e-09	1.24332e-07	yes
CD86	0.821662	8.56925	58.1279	2.4562e-14	6.93171e-13	yes
DDB2	0.820665	5.69556	57.2373	3.86267e-14	1.0665e-12	yes
HLA-E	0.820337	10.0649	46.635	8.55188e-12	1.86794e-10	yes
TSPAN2	0.817529	0.936664	8.58627	0.00338707	0.013368	yes
IRF2BPL	0.815736	6.26232	39.4125	3.43093e-10	6.08691e-09	yes
NAGK	0.814718	7.63586	56.5639	5.44019e-14	1.47649e-12	yes
DMWD	0.81401	2.23055	15.2551	9.39218e-05	0.000602952	yes
NUPR1	0.813417	5.4257	6.61762	0.0100975	0.0328748	yes
PIM3	0.813121	6.97776	9.56437	0.0019839	0.00856981	yes
ACOT9	0.812837	6.43111	64.4565	9.86896e-16	3.17099e-14	yes
CTNNBL1	0.812642	6.03239	67.0665	2.62497e-16	8.88173e-15	yes
DHRS4L2	0.811	3.19758	27.5891	1.50024e-07	1.7802e-06	yes
CCDC103	0.810492	0.515422	6.12056	0.0133619	0.0415377	yes
TBX6	0.810466	0.500879	6.83566	0.00893558	0.0297526	yes
ALAS1	0.810127	8.78392	53.5166	2.56412e-13	6.58107e-12	yes
SERPINB9	0.809749	4.6743	45.6041	1.4474e-11	3.06187e-10	yes
PIK3R6	0.808813	5.44555	53.5507	2.51999e-13	6.49393e-12	yes
ITGA11	0.80749	1.61983	10.4958	0.00119649	0.00556413	yes
BTN3A2	0.807189	6.11841	63.1738	1.89252e-15	5.88804e-14	yes
AEN	0.805691	4.4814	38.042	6.92397e-10	1.17606e-08	yes
CCDC94	0.805062	4.05224	39.4797	3.31493e-10	5.91402e-09	yes
C4orf33	0.804813	4.15953	41.2812	1.31832e-10	2.47301e-09	yes
KCTD1	0.802276	1.10227	8.78136	0.00304324	0.0122112	yes
FLVCR2	0.801494	6.84742	59.9509	9.72529e-15	2.84532e-13	yes
FCGR2B	0.800473	6.75226	23.8972	1.01622e-06	1.0301e-05	yes
ROBO3	0.800283	4.04927	20.9499	4.71452e-06	4.14462e-05	yes
C1QC	0.79922	6.12947	34.0487	5.37487e-09	8.13307e-08	yes
ATXN7	0.798517	6.12134	63.5162	1.59057e-15	4.97287e-14	yes
LOC80054	0.79773	2.45194	20.4172	6.22678e-06	5.28117e-05	yes
ZNF684	0.797443	2.33315	19.1768	1.19153e-05	9.51729e-05	yes
PLEKHH1	0.797017	0.929698	7.61895	0.0057758	0.0208183	yes
TMEM62	0.796781	5.00699	48.1077	4.03435e-12	9.1245e-11	yes
APOBEC3C	0.793563	5.24879	47.3645	5.89407e-12	1.30756e-10	yes
PPIC	0.792516	4.73959	32.7927	1.02528e-08	1.47447e-07	yes
NUP205	0.792362	5.94804	50.1796	1.40301e-12	3.32654e-11	yes
RNF19B	0.79164	5.9564	59.6475	1.13464e-14	3.29692e-13	yes
P2RY6	0.791625	3.7904	20.9597	4.69046e-06	4.12631e-05	yes
GADD45B	0.790834	4.10525	34.6762	3.8937e-09	6.01309e-08	yes
ADAT3	0.790134	1.23053	8.54815	0.00345873	0.0136087	yes
C1RL	0.789718	5.86887	54.5379	1.52482e-13	3.98578e-12	yes
C16orf61	0.787962	4.68715	49.3446	2.14729e-12	5.01663e-11	yes
STAT4	0.787159	4.47466	19.1391	1.21528e-05	9.62866e-05	yes
SRBD1	0.78601	4.86651	48.7458	2.91386e-12	6.73356e-11	yes
KCTD17	0.782675	3.68299	28.4716	9.50847e-08	1.17643e-06	yes
NADK	0.780775	7.49942	59.7699	1.06621e-14	3.10515e-13	yes
HIST1H2BK	0.780047	5.25766	53.2137	2.99166e-13	7.6171e-12	yes
GPR141	0.778501	3.00332	21.3857	3.75571e-06	3.37855e-05	yes
SCARF1	0.775309	4.93377	18.2261	1.96172e-05	0.000148951	yes
LOC285074	0.77474	0.861026	7.94948	0.00481013	0.0179252	yes
GSDMD	0.772477	5.75582	56.8213	4.77268e-14	1.30644e-12	yes
CORO1A	0.772306	6.39166	46.8785	7.55275e-12	1.66395e-10	yes
NCAM1	0.771614	2.26927	9.57582	0.00197157	0.00852809	yes
SP100	0.77114	7.23156	58.9283	1.63527e-14	4.70873e-13	yes
SH2B2	0.771035	3.6889	14.5695	0.000135081	0.000835229	yes
RNF144B	0.77103	5.54959	32.2422	1.36102e-08	1.91203e-07	yes
IRF2	0.770142	6.21697	52.0366	5.44755e-13	1.3493e-11	yes
ATXN7L1	0.769147	3.88007	14.0381	0.000179148	0.00106935	yes
ANKFY1	0.768818	7.02786	57.9083	2.74619e-14	7.68212e-13	yes
ZNF133	0.765658	3.30425	27.8671	1.29943e-07	1.56817e-06	yes
MED25	0.764261	5.63627	55.0593	1.16949e-13	3.09502e-12	yes
ZSCAN16	0.763739	2.81963	19.8908	8.19926e-06	6.8048e-05	yes
RBX1	0.76251	5.36195	50.3695	1.27358e-12	3.03093e-11	yes
MICB	0.762231	4.83026	29.8795	4.59754e-08	5.91788e-07	yes
HLA-DPA1	0.76089	9.59921	56.6391	5.23614e-14	1.42414e-12	yes
CCR1	0.760562	8.65426	44.0068	3.27237e-11	6.56326e-10	yes
HELB	0.759503	1.32784	9.38367	0.00218927	0.0093368	yes
TFEC	0.758063	7.85418	41.8455	9.87755e-11	1.87776e-09	yes
TCN2	0.75746	5.96965	46.4106	9.58951e-12	2.07681e-10	yes
RNF31	0.756687	5.83768	55.4431	9.62039e-14	2.56732e-12	yes
MAX	0.756525	6.58166	53.14	3.10602e-13	7.86119e-12	yes
ARHGEF40	0.75613	5.47629	23.2128	1.45026e-06	1.42086e-05	yes
ENPP2	0.754426	4.60623	12.6831	0.000368985	0.00199102	yes
DCP1A	0.750906	5.40456	53.5401	2.53366e-13	6.51599e-12	yes
MRPL27	0.750702	4.07545	31.5761	1.9178e-08	2.63331e-07	yes
SMCHD1	0.75026	6.49708	39.9714	2.57703e-10	4.66277e-09	yes
LOC652276	0.750133	0.520643	6.27817	0.0122234	0.0386615	yes
DUSP5	0.749876	6.74992	10.0638	0.0015121	0.00679094	yes
ERAP2	0.748306	6.32913	20.0664	7.48012e-06	6.25682e-05	yes
CCP110	0.747733	3.92727	33.2591	8.0662e-09	1.18401e-07	yes
TNS1	0.747659	7.90227	14.7951	0.000119846	0.00075123	yes
LOC100302401	0.747054	1.14841	7.2752	0.00699129	0.0244465	yes
RBM34	0.746055	5.29262	46.066	1.14333e-11	2.44294e-10	yes
MMP25	0.745448	1.74845	7.60534	0.00581957	0.0209465	yes
NEK8	0.744858	2.77228	20.0122	7.69478e-06	6.41533e-05	yes
BSCL2	0.744824	1.76156	11.9438	0.000548287	0.00282356	yes
RICTOR	0.742117	5.70409	50.9758	9.35135e-13	2.26779e-11	yes
ST8SIA4	0.741979	4.1702	27.2686	1.77062e-07	2.06642e-06	yes
GADD45A	0.741184	2.62627	10.307	0.00132526	0.00607001	yes
ZDHHC19	0.73946	3.33977	12.5653	0.000392976	0.00210216	yes
CLEC10A	0.738408	3.17971	13.059	0.000301824	0.0016754	yes
C1orf56	0.736776	0.480263	5.78007	0.0162089	0.0486953	yes
USP15	0.736144	7.02704	40.6203	1.84873e-10	3.39805e-09	yes
MRPL40	0.734357	5.07472	40.3259	2.14938e-10	3.93363e-09	yes
STX17	0.732946	5.44654	43.4851	4.27198e-11	8.44858e-10	yes
FAM189B	0.730979	4.40883	32.9579	9.41765e-09	1.36358e-07	yes
IER5	0.72929	6.50289	47.9454	4.38252e-12	9.87694e-11	yes
ZNF766	0.728817	3.73417	15.4308	8.55837e-05	0.000556425	yes
HSPB1	0.726777	6.45539	39.3422	3.55664e-10	6.29243e-09	yes
EHD4	0.726424	6.83142	52.837	3.62418e-13	9.10039e-12	yes
C15orf48	0.72613	7.17948	9.49788	0.00205709	0.00884404	yes
CHST12	0.72389	3.61932	27.998	1.2144e-07	1.47814e-06	yes
SREBF1	0.723578	7.56318	51.1297	8.64606e-13	2.10878e-11	yes
LMBR1L	0.723009	5.89211	49.0824	2.45438e-12	5.7236e-11	yes
INPP5D	0.722852	6.8017	47.5602	5.33404e-12	1.19192e-10	yes
IFI30	0.722279	11.7529	46.0091	1.17705e-11	2.50659e-10	yes
PARD6A	0.720948	0.829228	6.87304	0.00875057	0.0292741	yes
PLAGL1	0.719355	4.72672	42.1148	8.60689e-11	1.65527e-09	yes
LILRB1	0.719188	6.11826	15.6551	7.60066e-05	0.000501055	yes
BRCA2	0.718501	2.86248	10.8674	0.000978698	0.00467751	yes
MCL1	0.71742	8.44704	48.3263	3.60886e-12	8.27961e-11	yes
ARHGEF10L	0.716796	6.47285	51.1738	8.45409e-13	2.06591e-11	yes
EPS8L1	0.715729	2.1151	12.8632	0.000335115	0.00183622	yes
PHACTR2	0.714873	6.31666	48.7949	2.84184e-12	6.57905e-11	yes
TJP1	0.714263	2.21781	11.4595	0.0007113	0.00354626	yes
STOML1	0.71146	2.14797	13.3804	0.000254274	0.00143773	yes
C2	0.711242	5.30842	37.3774	9.73448e-10	1.6253e-08	yes
TRAF3IP3	0.709704	3.21723	9.74484	0.00179826	0.00787676	yes
PCSK5	0.709155	4.18379	29.8099	4.76561e-08	6.11571e-07	yes
CRISPLD2	0.707412	0.90829	6.36794	0.01162	0.0370311	yes
CWF19L2	0.707117	3.8474	18.2738	1.91322e-05	0.000145614	yes
CENPN	0.707038	4.20809	28.1545	1.12008e-07	1.37382e-06	yes
N4BP1	0.706877	7.13892	41.1034	1.44384e-10	2.70053e-09	yes
NOD1	0.705617	4.76657	29.665	5.13542e-08	6.57046e-07	yes
CYSLTR1	0.704769	4.00167	6.45981	0.0110341	0.0354895	yes
BAK1	0.70311	5.35395	32.7405	1.05318e-08	1.50778e-07	yes
RSBN1L	0.70235	4.50362	36.7679	1.33062e-09	2.18449e-08	yes
LRRK1	0.701537	5.61395	35.0921	3.14475e-09	4.89201e-08	yes
SYMPK	0.700565	6.17389	44.2453	2.89702e-11	5.84721e-10	yes
TST	0.70039	4.07841	18.3538	1.83455e-05	0.000140297	yes
CD274	0.700266	6.68116	18.8085	1.44519e-05	0.000112889	yes
CD81	0.699584	9.91959	45.0435	1.92706e-11	3.96476e-10	yes
CCR5	0.697869	7.47917	36.2592	1.72745e-09	2.78575e-08	yes
LRFN1	0.696293	1.09668	6.95676	0.0083503	0.0282163	yes
CASP8	0.695264	5.44624	30.0167	4.28352e-08	5.54727e-07	yes
FANCL	0.69431	3.03956	19.8846	8.22588e-06	6.81802e-05	yes
ACVRL1	0.693234	5.36414	41.2316	1.35216e-10	2.53276e-09	yes
HLA-DRB1	0.69307	9.88459	46.3971	9.65565e-12	2.08405e-10	yes
SPAG1	0.691751	2.18598	11.8087	0.000589535	0.00300324	yes
IGSF8	0.690322	5.1299	21.7259	3.14509e-06	2.86562e-05	yes
NSUN5	0.68894	3.10702	20.6754	5.44097e-06	4.71502e-05	yes
YJEFN3	0.68893	0.975704	6.01429	0.0141905	0.0436598	yes
CPEB3	0.68847	2.67079	16.7039	4.36908e-05	0.00030438	yes
PSMA3	0.687409	6.12472	33.265	8.04189e-09	1.18182e-07	yes
CYP1B1-AS1	0.686993	1.21989	8.06007	0.00452515	0.0170475	yes
ADAMDEC1	0.685554	7.74484	43.6442	3.93836e-11	7.81303e-10	yes
TNK2	0.684646	6.38675	45.7907	1.3159e-11	2.79294e-10	yes
PTPRO	0.684355	6.79334	46.6402	8.52906e-12	1.86615e-10	yes
SCUBE2	0.68419	1.47654	9.17635	0.00245162	0.0102433	yes
FXYD6	0.683892	4.30675	27.9862	1.22185e-07	1.48455e-06	yes
NLRP1	0.683518	6.33778	41.9081	9.56643e-11	1.82627e-09	yes
RARA	0.682937	6.64777	48.0434	4.16892e-12	9.41216e-11	yes
SLC25A45	0.682698	3.7933	21.7348	3.13053e-06	2.85644e-05	yes
ICAM2	0.68205	2.91551	13.691	0.000215487	0.00125228	yes
ZNF101	0.681467	2.89274	16.694	4.39192e-05	0.000305804	yes
LOC728431	0.680226	2.97258	7.9592	0.00478435	0.0178709	yes
CYB561	0.679715	3.50442	23.7537	1.09485e-06	1.10228e-05	yes
RHPN1	0.679616	2.28681	11.7279	0.00061571	0.00312162	yes
TUBA1A	0.679423	8.02664	5.85754	0.0155104	0.0469286	yes
SNRPG	0.678769	2.68916	16.1977	5.70635e-05	0.000387388	yes
HOMER2	0.678081	1.54277	8.7806	0.00304451	0.0122125	yes
C1QA	0.677689	7.57186	36.3202	1.67424e-09	2.70336e-08	yes
IKBKE	0.677655	6.13298	33.7301	6.3313e-09	9.42381e-08	yes
PTGER2	0.676203	4.30881	22.3006	2.33131e-06	2.20773e-05	yes
POLA2	0.675232	4.02891	23.5336	1.22754e-06	1.2262e-05	yes
AKAP8L	0.675132	5.81563	43.8589	3.52922e-11	7.03417e-10	yes
SELO	0.674909	4.50912	30.5351	3.27872e-08	4.32059e-07	yes
RASAL1	0.673752	3.25581	15.0506	0.000104665	0.000664893	yes
RIN2	0.673733	6.79254	31.7158	1.78466e-08	2.45843e-07	yes
ENTPD6	0.673513	6.01339	40.664	1.80788e-10	3.32776e-09	yes
LARP7	0.67335	5.63193	30.2232	3.85068e-08	5.03787e-07	yes
PLA2G4A	0.668861	3.96197	13.6507	0.00022016	0.00127537	yes
MAMDC4	0.668443	3.32037	19.3025	1.11559e-05	8.95563e-05	yes
CMYA5	0.66735	1.06158	6.88767	0.00867921	0.0290735	yes
FUT4	0.666654	5.38897	17.0292	3.68087e-05	0.000261578	yes
SOLH	0.666614	5.08433	33.7605	6.23303e-09	9.29924e-08	yes
ZNF121	0.664868	1.60839	9.33699	0.00224574	0.00952931	yes
CISD3	0.664866	4.54714	32.8094	1.0165e-08	1.46349e-07	yes
BAZ2A	0.664528	7.23419	44.917	2.05565e-11	4.18212e-10	yes
IER5L	0.664214	3.92156	18.6437	1.57568e-05	0.000122333	yes
GPR155	0.664182	2.57876	7.05598	0.00790012	0.0269737	yes
SMAD7	0.664004	5.47637	24.3286	8.12249e-07	8.40994e-06	yes
LCP2	0.663985	7.8154	35.3372	2.77282e-09	4.33989e-08	yes
GIMAP8	0.663468	4.57681	31.8644	1.65316e-08	2.29214e-07	yes
POR	0.662883	7.51254	44.7403	2.24982e-11	4.56986e-10	yes
FAM135A	0.662142	3.9441	22.586	2.00943e-06	1.92579e-05	yes
SIL1	0.661743	6.49372	31.9984	1.543e-08	2.15109e-07	yes
SBNO2	0.661285	6.59101	33.1193	8.66721e-09	1.26643e-07	yes
BCAR1	0.661176	4.72387	21.0868	4.38945e-06	3.88562e-05	yes
PRKY	0.661031	3.56308	23.1706	1.4825e-06	1.44799e-05	yes
RAB24	0.660685	4.95188	33.8003	6.10697e-09	9.17556e-08	yes
STARD4	0.660434	6.43414	20.3605	6.41417e-06	5.42567e-05	yes
SLC15A3	0.659982	9.34216	29.5806	5.36392e-08	6.82856e-07	yes
ZNF366	0.659454	5.7938	26.7565	2.30776e-07	2.63072e-06	yes
CKLF	0.658669	3.83616	18.4068	1.78418e-05	0.000136773	yes
SEMA4A	0.657835	5.2485	34.3282	4.6558e-09	7.09551e-08	yes
MYO18A	0.657386	6.97636	41.3417	1.27815e-10	2.4012e-09	yes
SAMD10	0.656903	2.03745	9.94236	0.00161518	0.00718635	yes
AHSA1	0.656596	6.15978	35.7926	2.19482e-09	3.48656e-08	yes
NAPA	0.655003	7.6727	40.0853	2.4311e-10	4.41125e-09	yes
PPA1	0.653568	3.90389	18.3339	1.85377e-05	0.000141512	yes
FHAD1	0.653243	1.86616	8.67301	0.00322958	0.0128458	yes
NUAK2	0.652618	3.7882	21.813	3.00561e-06	2.76067e-05	yes
MSL3	0.652159	5.6858	36.7255	1.35987e-09	2.22676e-08	yes
LOC728392	0.652086	2.6809	15.2308	9.51395e-05	0.000609849	yes
ECSCR	0.65167	2.78031	8.07903	0.00447804	0.016905	yes
LRSAM1	0.651649	4.80819	29.9652	4.39871e-08	5.69066e-07	yes
C3orf39	0.651378	4.23781	15.3986	8.7055e-05	0.000563406	yes
CAMK1	0.650737	6.70873	24.7597	6.49402e-07	6.82353e-06	yes
RCC2	0.650564	6.83988	40.2995	2.1786e-10	3.97571e-09	yes
LRP5	0.650454	3.47291	18.6192	1.59606e-05	0.000123765	yes
RELB	0.65011	4.85741	15.999	6.33754e-05	0.00042638	yes
UNC5CL	0.650049	1.60961	6.95505	0.00835828	0.0282283	yes
PPARGC1B	0.64975	6.2358	34.3737	4.54818e-09	6.93979e-08	yes
UTP6	0.648699	6.19146	44.2207	2.93359e-11	5.91167e-10	yes
NFAM1	0.648586	7.76136	32.0988	1.46531e-08	2.0495e-07	yes
TAPBP	0.648045	8.7079	40.3136	2.16301e-10	3.95292e-09	yes
LENG1	0.648	2.96874	12.8206	0.000342828	0.0018695	yes
TXLNB	0.647192	3.13813	14.9249	0.000111876	0.000706829	yes
PPP2R4	0.646475	7.2077	42.7359	6.26506e-11	1.21825e-09	yes
MAP3K10	0.64574	3.51866	17.5562	2.7894e-05	0.000203672	yes
MAGEF1	0.645466	2.76159	15.5507	8.03205e-05	0.000525959	yes
CD2AP	0.64534	5.63859	34.4358	4.40542e-09	6.74616e-08	yes
LPCAT4	0.641872	5.00196	23.2771	1.40257e-06	1.38156e-05	yes
ZNF414	0.641368	2.31345	11.3929	0.000737256	0.00366074	yes
HMGN5	0.639772	2.19187	10.8178	0.00100531	0.00478676	yes
METTL14	0.63821	4.58427	23.8986	1.01547e-06	1.0301e-05	yes
IGFLR1	0.637237	4.63292	30.8606	2.77237e-08	3.70307e-07	yes
SPRYD4	0.636888	3.60152	21.6811	3.21945e-06	2.92919e-05	yes
FOS	0.636755	6.0608	27.4357	1.62404e-07	1.91286e-06	yes
MRPL17	0.636633	4.65961	29.66	5.14851e-08	6.5806e-07	yes
GLRX	0.635982	7.96844	36.8365	1.28465e-09	2.11445e-08	yes
NOTCH1	0.635691	5.78121	34.295	4.73608e-09	7.19208e-08	yes
C6orf226	0.635272	1.15959	5.9203	0.0149674	0.045635	yes
MTG1	0.635259	4.08996	19.204	1.17468e-05	9.39446e-05	yes
SPOP	0.635222	5.49906	36.7476	1.34453e-09	2.20448e-08	yes
ENTPD5	0.63468	2.90167	15.6908	7.45869e-05	0.000492714	yes
PSMA4	0.633694	6.72769	40.9713	1.5448e-10	2.88091e-09	yes
RBMXL1	0.633443	4.55541	28.1928	1.09812e-07	1.34948e-06	yes
SKA2	0.632141	2.64793	12.2774	0.000458479	0.0024107	yes
SLX4	0.630967	4.53574	21.3688	3.78892e-06	3.40602e-05	yes
MYH3	0.630215	1.43873	6.48651	0.0108696	0.0350311	yes
TREM2	0.629997	7.87355	18.9864	1.31653e-05	0.000103815	yes
SIK3	0.62984	5.84768	36.9686	1.20046e-09	1.98612e-08	yes
LRRK2	0.629553	5.24725	22.7231	1.87106e-06	1.80131e-05	yes
NOTCH2NL	0.628872	3.63416	17.6061	2.71722e-05	0.000199086	yes
RNASE6	0.627745	6.49028	30.9001	2.71654e-08	3.63611e-07	yes
MIF4GD	0.627192	4.84422	25.0305	5.64303e-07	5.99854e-06	yes
EED	0.627121	4.54129	26.8003	2.25597e-07	2.5786e-06	yes
C12orf45	0.626596	2.89989	15.2611	9.36242e-05	0.000601345	yes
CAPN3	0.626536	4.36163	26.8392	2.21104e-07	2.53178e-06	yes
ARAP2	0.626361	6.18441	33.6049	6.75221e-09	1.00036e-07	yes
SPTLC2	0.625604	6.4663	24.6457	6.88968e-07	7.19777e-06	yes
GPR137	0.624103	4.88495	23.9127	1.00806e-06	1.02379e-05	yes
PSMA5	0.623666	6.43003	33.0712	8.88466e-09	1.29228e-07	yes
RNASE1	0.623315	6.92018	20.9281	4.76842e-06	4.18623e-05	yes
HMBS	0.622544	3.97642	19.1419	1.2135e-05	9.62053e-05	yes
DDX26B	0.622368	4.47253	23.879	1.02586e-06	1.03857e-05	yes
SLC41A2	0.62161	5.81936	38.3109	6.03242e-10	1.02736e-08	yes
DEK	0.621441	7.14176	38.591	5.22597e-10	8.97208e-09	yes
C16orf86	0.621238	1.29838	6.15343	0.0131157	0.0408957	yes
DMPK	0.620236	2.00514	8.75626	0.00308541	0.0123442	yes
ST14	0.619434	7.79506	39.0345	4.16391e-10	7.31609e-09	yes
DCAF15	0.618978	4.97872	31.2139	2.31108e-08	3.13285e-07	yes
RNF114	0.618793	6.60967	39.9506	2.60472e-10	4.7062e-09	yes
ADAM15	0.618172	7.13135	33.0834	8.82888e-09	1.28563e-07	yes
ARL6IP6	0.617106	4.14864	22.0328	2.68028e-06	2.49195e-05	yes
MIIP	0.616304	4.64236	29.2964	6.21105e-08	7.82887e-07	yes
CYLD	0.615317	6.38833	37.8793	7.52607e-10	1.27324e-08	yes
FMR1	0.614512	5.59387	37.0392	1.15777e-09	1.91799e-08	yes
SERTAD1	0.613775	4.59369	12.777	0.000350909	0.0019072	yes
ABCA6	0.612423	2.84464	6.8808	0.00871266	0.0291779	yes
TOMM40L	0.611861	4.89402	25.0044	5.71993e-07	6.07523e-06	yes
JUND	0.611422	6.48351	27.4919	1.57752e-07	1.86495e-06	yes
PSTPIP2	0.611409	5.59593	30.1044	4.09402e-08	5.32348e-07	yes
MOBKL2C	0.611224	5.45233	30.8172	2.8352e-08	3.77514e-07	yes
DPYSL2	0.610821	7.3338	24.4206	7.74381e-07	8.05053e-06	yes
AKIRIN2-AS1	0.609835	2.06444	9.85718	0.0016917	0.00748243	yes
THAP9	0.608177	1.25256	6.35276	0.0117199	0.0373002	yes
ZNF593	0.607744	1.89204	8.91592	0.00282695	0.0114879	yes
CHRNB1	0.607596	2.20549	9.1591	0.00247484	0.0103302	yes
PTAFR	0.60679	8.51975	26.0926	3.25426e-07	3.61645e-06	yes
ITM2B	0.605042	9.52071	26.9117	2.12961e-07	2.44512e-06	yes
APOL4	0.603258	4.78561	27.7516	1.37935e-07	1.65522e-06	yes
NOSIP	0.602597	4.61054	21.966	2.77528e-06	2.57278e-05	yes
PLAC8	0.601671	1.65385	5.9054	0.0150945	0.0459317	yes
LOC100505746	0.60112	4.9935	13.4197	0.000248996	0.00141352	yes
IRAK2	0.599996	3.70602	9.87779	0.00167286	0.0074171	yes
IL27RA	0.599808	6.38772	15.2184	9.57666e-05	0.00061356	yes
AOAH	0.599371	5.95255	22.3707	2.24783e-06	2.13661e-05	yes
HLA-DRB5	0.598498	8.59317	36.3424	1.65527e-09	2.67613e-08	yes
MICALL2	0.598114	4.89393	8.8541	0.00292432	0.0118084	yes
FBXL15	0.597903	3.10006	8.76144	0.00307665	0.0123221	yes
SOCS3	0.597353	6.31004	29.0434	7.0776e-08	8.85985e-07	yes
PATL2	0.597201	2.99554	8.22328	0.00413564	0.0158041	yes
CDC42EP1	0.596763	4.19225	11.688	0.000629046	0.003176	yes
TMEM179B	0.596268	5.52876	32.4931	1.19617e-08	1.69634e-07	yes
CHST13	0.595595	2.0431	7.80597	0.0052074	0.0191153	yes
BCL9L	0.595323	5.42477	32.4009	1.25429e-08	1.76989e-07	yes
TTC7A	0.594555	7.14204	33.8375	5.99139e-09	9.01251e-08	yes
C6orf192	0.59452	4.29646	20.965	4.67741e-06	4.11772e-05	yes
EGR2	0.594424	9.32442	26.3532	2.84349e-07	3.20421e-06	yes
UVRAG	0.593822	5.64457	35.465	2.59678e-09	4.0844e-08	yes
HN1	0.593631	5.0931	31.5562	1.93754e-08	2.65185e-07	yes
PTGES2	0.592595	4.99034	28.1464	1.12478e-07	1.37826e-06	yes
C1orf54	0.592304	4.39208	24.2468	8.47482e-07	8.73221e-06	yes
ZBTB10	0.592275	3.09314	8.52072	0.00351126	0.0137899	yes
NDUFA12	0.592025	5.1218	29.4794	5.65128e-08	7.18006e-07	yes
TMSB10	0.59087	10.3883	27.0375	1.99541e-07	2.29932e-06	yes
C6orf108	0.588547	4.36231	16.3071	5.38619e-05	0.000366825	yes
LIN7B	0.588527	1.8873	6.6257	0.0100518	0.0327762	yes
LMNB1	0.588376	3.99002	14.8793	0.000114611	0.000721654	yes
CD101	0.587235	5.26927	32.0394	1.51076e-08	2.10845e-07	yes
AARS2	0.586378	4.50712	26.1163	3.21466e-07	3.58133e-06	yes
PANK2	0.586323	5.04102	26.0924	3.2547e-07	3.61645e-06	yes
ENC1	0.585707	4.12756	16.6515	4.49149e-05	0.000311717	yes
HSPE1	0.585102	2.81985	10.679	0.0010836	0.00510804	yes
ZNF501	0.584232	1.5097	6.2315	0.0125498	0.0393909	yes
LOC100129387	0.583445	1.6105	7.2557	0.00706762	0.0246526	yes
MIA3	0.583017	6.6549	33.7762	6.18307e-09	9.26806e-08	yes
ADAM8	0.582839	5.91705	22.7746	1.82153e-06	1.75627e-05	yes
KARS	0.582816	7.09405	31.8974	1.62534e-08	2.25847e-07	yes
BTK	0.58254	6.96406	32.8964	9.72022e-09	1.40261e-07	yes
NBN	0.581819	6.37041	14.7958	0.000119805	0.00075123	yes
AK2	0.581074	5.77987	32.5314	1.17279e-08	1.6678e-07	yes
LPHN1	0.580968	2.96309	6.26417	0.0123204	0.0389109	yes
HSPH1	0.580739	7.7321	20.5737	5.73779e-06	4.92303e-05	yes
DNMT1	0.580658	7.2302	32.4595	1.21704e-08	1.72304e-07	yes
KPNA5	0.580597	2.08772	8.71511	0.00315583	0.0125917	yes
NOC4L	0.580259	3.66012	16.7952	4.16383e-05	0.000291034	yes
IQSEC2	0.580091	5.22675	27.9662	1.23453e-07	1.49551e-06	yes
RHBDD2	0.579748	6.98698	22.9331	1.67743e-06	1.62593e-05	yes
RSPH3	0.579049	4.7146	27.4433	1.6177e-07	1.90715e-06	yes
CTSZ	0.578974	11.0201	33.7942	6.12625e-09	9.19369e-08	yes
KLF6	0.578954	8.00529	28.2014	1.09328e-07	1.34483e-06	yes
LYST	0.578286	7.05863	33.7625	6.22691e-09	9.29924e-08	yes
PPP1R16A	0.57762	4.16794	19.1657	1.19846e-05	9.53688e-05	yes
PSMA2	0.577161	6.23338	30.5624	3.23291e-08	4.26463e-07	yes
ACCN3	0.577021	3.17014	12.7944	0.00034765	0.0018919	yes
RPS6KC1	0.576579	4.87416	26.7775	2.28279e-07	2.60458e-06	yes
C10orf18	0.575962	5.346	30.2607	3.77701e-08	4.95165e-07	yes
NFKBIE	0.575879	6.10677	21.7942	3.0351e-06	2.7813e-05	yes
DHRS4	0.575045	3.96494	18.025	2.18019e-05	0.000163303	yes
RBPJ	0.574902	6.74818	25.2449	5.04923e-07	5.43069e-06	yes
FLJ10038	0.574796	2.08979	7.20731	0.00726071	0.0252537	yes
RFX5	0.574386	5.97033	26.259	2.98562e-07	3.35547e-06	yes
PANK4	0.57411	4.52265	21.0388	4.50066e-06	3.97304e-05	yes
ADCY7	0.573712	8.32556	33.0303	9.07357e-09	1.31825e-07	yes
RAPGEF2	0.57142	6.10868	27.2356	1.80116e-07	2.10014e-06	yes
ABCC3	0.570432	8.17313	18.8356	1.42482e-05	0.000111435	yes
HPS5	0.570285	6.71775	26.8009	2.25534e-07	2.5786e-06	yes
EBAG9	0.569763	4.17094	19.1739	1.19336e-05	9.52049e-05	yes
COMTD1	0.569094	1.54636	5.88938	0.0152324	0.0462805	yes
CD47	0.567524	7.01495	28.0225	1.19914e-07	1.46096e-06	yes
OAF	0.566933	2.65975	8.52826	0.00349673	0.0137455	yes
GPKOW	0.566362	4.57359	23.2433	1.42748e-06	1.40393e-05	yes
SRC	0.566222	7.92432	24.9209	5.97325e-07	6.31798e-06	yes
ICOSLG	0.565702	5.46347	29.0143	7.18451e-08	8.98486e-07	yes
RRBP1	0.565548	7.73542	31.4005	2.09923e-08	2.86394e-07	yes
USP49	0.564139	1.34644	5.92907	0.0148931	0.0454592	yes
HSPA1A	0.562888	5.74715	15.1442	9.96033e-05	0.000635587	yes
SLC22A4	0.562784	1.44553	6.06162	0.0138151	0.042742	yes
ZFYVE19	0.562394	4.72341	22.6757	1.91783e-06	1.84216e-05	yes
CES1	0.562231	8.04669	28.9325	7.49467e-08	9.36357e-07	yes
EHBP1	0.562018	2.95584	10.8746	0.000974922	0.00466724	yes
RUNX3	0.561783	5.31204	29.2602	6.32827e-08	7.96089e-07	yes
EFCAB4A	0.561237	2.50801	7.82489	0.00515316	0.0189434	yes
GPBP1	0.561078	6.31764	32.9497	9.45759e-09	1.36781e-07	yes
NDUFS7	0.56106	5.18474	27.2953	1.74632e-07	2.0418e-06	yes
ANKRD13A	0.560931	6.44429	31.5513	1.94237e-08	2.65561e-07	yes
GCNT2	0.559472	4.91666	23.4107	1.3085e-06	1.29591e-05	yes
SFI1	0.559232	4.34397	22.7856	1.81117e-06	1.74892e-05	yes
CBWD1	0.558389	2.96471	9.15703	0.00247764	0.0103385	yes
CCNK	0.558081	6.39542	30.7698	2.90531e-08	3.85641e-07	yes
HIRIP3	0.557786	3.38016	13.1888	0.000281622	0.00157353	yes
DEF6	0.557585	5.04504	25.2267	5.09723e-07	5.46848e-06	yes
MRPL4	0.557456	5.24923	23.2206	1.44439e-06	1.41619e-05	yes
ZNF205	0.556705	2.77796	9.58924	0.00195721	0.0084746	yes
MDM2	0.556528	7.56454	31.3452	2.15989e-08	2.9404e-07	yes
CDKN2D	0.555824	2.25221	8.49402	0.00356315	0.0139507	yes
LOC100507392	0.555573	2.54808	9.80209	0.00174314	0.0076674	yes
POLR1B	0.555392	4.25766	16.2906	5.43321e-05	0.000369686	yes
TRADD	0.554856	3.95854	13.405	0.000250953	0.00142274	yes
GADD45GIP1	0.554581	3.93471	17.5888	2.74202e-05	0.000200557	yes
SNX11	0.553677	5.59314	29.4117	5.85243e-08	7.39877e-07	yes
WDR4	0.553621	2.73275	7.95182	0.00480391	0.0179125	yes
HLA-DMA	0.553502	8.35115	30.1551	3.98843e-08	5.20209e-07	yes
BCL2L13	0.552711	6.68126	30.0528	4.20441e-08	5.45035e-07	yes
UTRN	0.551993	6.94867	22.5342	2.06439e-06	1.97254e-05	yes
CASKIN2	0.551192	1.82488	6.30694	0.0120266	0.038143	yes
SLC25A25	0.548882	5.84313	12.4815	0.000411008	0.0021836	yes
POLR3D	0.548052	3.70531	9.79424	0.00175059	0.00769755	yes
DKFZp761E198	0.547767	7.1554	27.6287	1.46982e-07	1.74735e-06	yes
SEC16B	0.547457	2.53128	9.84677	0.00170131	0.00751959	yes
HERPUD2	0.54701	5.5065	24.238	8.51372e-07	8.76522e-06	yes
ADAP1	0.546928	4.57795	18.2596	1.92749e-05	0.000146526	yes
BNIP1	0.545636	2.38726	9.05623	0.00261801	0.0108003	yes
HLA-DPB1	0.545407	8.52374	29.4199	5.82753e-08	7.3746e-07	yes
RNF122	0.545198	2.99222	12.4265	0.000423279	0.00224039	yes
ALDH16A1	0.544278	5.03925	24.1842	8.75458e-07	8.99142e-06	yes
PCNA	0.543665	5.81193	16.9636	3.81039e-05	0.000269581	yes
DAG1	0.543512	6.21042	17.9922	2.21814e-05	0.000165466	yes
USP42	0.543202	3.5379	14.1023	0.000173128	0.00103804	yes
HLA-DRB6	0.543028	7.33858	28.3018	1.03798e-07	1.28175e-06	yes
TAF1A	0.541525	1.66593	6.43229	0.0112064	0.0359259	yes
PPFIBP2	0.540607	5.06891	24.4475	7.63613e-07	7.94506e-06	yes
COBL	0.540368	3.34832	9.78713	0.00175737	0.00772202	yes
MAP2K6	0.539972	2.52974	6.66587	0.00982769	0.0321359	yes
HIST1H1C	0.539798	3.51743	9.32754	0.00225735	0.00957268	yes
MLKL	0.539372	6.61604	26.5168	2.61253e-07	2.95438e-06	yes
ENDOD1	0.539371	3.33627	9.24406	0.00236261	0.00992997	yes
CENPH	0.539341	2.52197	9.03838	0.0026437	0.0108889	yes
PPM1D	0.539234	4.60335	22.0781	2.61775e-06	2.4463e-05	yes
XPO6	0.538509	6.97057	27.343	1.70378e-07	1.99755e-06	yes
PMFBP1	0.537734	1.81601	5.98452	0.014432	0.0442853	yes
CTSH	0.537592	9.93247	29.1956	6.54283e-08	8.22269e-07	yes
LTBP4	0.537449	3.37303	12.4967	0.000407671	0.00216858	yes
SCYL3	0.537354	3.41494	12.9279	0.000323715	0.00178295	yes
GTF2F1	0.537129	6.24232	23.0403	1.58644e-06	1.54242e-05	yes
TMEM194A	0.537083	5.06709	13.922	0.000190559	0.00112901	yes
MRPS22	0.537023	4.91654	23.4927	1.25391e-06	1.24766e-05	yes
SASH3	0.537014	7.98707	28.2059	1.09072e-07	1.34297e-06	yes
C22orf46	0.536615	4.57795	22.3803	2.23654e-06	2.12747e-05	yes
SIPA1L2	0.536418	5.7945	25.7468	3.89278e-07	4.27703e-06	yes
ADA	0.534192	4.47436	9.47805	0.00207944	0.00892209	yes
TRIM52	0.534072	3.35848	13.7359	0.000210399	0.00122999	yes
ELL	0.533969	4.49793	20.049	7.54835e-06	6.30658e-05	yes
CROCC	0.53382	2.97702	11.2546	0.000794263	0.00389827	yes
TYROBP	0.533545	9.53399	17.367	3.08128e-05	0.000223069	yes
NSMCE4A	0.533536	3.70333	13.9809	0.000184676	0.00109744	yes
ARHGAP22	0.533251	5.00536	16.674	4.43848e-05	0.000308877	yes
KIAA0040	0.532049	5.81422	27.0507	1.98185e-07	2.28576e-06	yes
TP53I3	0.531512	5.30913	20.553	5.80033e-06	4.96608e-05	yes
PLXNB2	0.531492	8.74869	26.1396	3.17602e-07	3.54758e-06	yes
PIDD	0.530288	3.5557	11.2803	0.00078333	0.00385425	yes
DAXX	0.530262	5.96494	18.5403	1.66345e-05	0.000128445	yes
EXOG	0.530149	3.2629	12.7439	0.000357169	0.00193545	yes
CLEC7A	0.529854	7.62667	8.58745	0.00338487	0.0133635	yes
NFKBIA	0.529447	6.89652	18.0883	2.10894e-05	0.000158806	yes
ZNF34	0.528759	1.89926	6.5359	0.0105719	0.0342184	yes
SAT1	0.526965	9.24114	25.0848	5.48638e-07	5.84887e-06	yes
ABCD1	0.526902	7.15309	27.3809	1.6707e-07	1.96058e-06	yes
RNF8	0.526632	4.13484	18.5132	1.6873e-05	0.000130128	yes
PI4K2B	0.526492	4.87797	19.1602	1.20192e-05	9.55246e-05	yes
TTC9C	0.526413	3.96603	16.664	4.46207e-05	0.000310012	yes
MRPL16	0.526036	5.0724	22.0513	2.65458e-06	2.47455e-05	yes
TMEM106A	0.525856	4.72139	19.8913	8.19735e-06	6.8048e-05	yes
SAV1	0.52443	5.66773	26.3102	2.90746e-07	3.27051e-06	yes
MEP1A	0.52363	3.73996	7.8592	0.00505626	0.0186539	yes
TRIM25	0.522833	7.89623	23.2912	1.39236e-06	1.37256e-05	yes
NOD2	0.521071	4.31502	10.837	0.000994912	0.00474079	yes
MAML1	0.52101	5.52854	26.1459	3.16561e-07	3.54392e-06	yes
ERP44	0.519712	6.90196	27.3018	1.74049e-07	2.03686e-06	yes
SCAND1	0.518298	4.16461	16.5662	4.69799e-05	0.000324986	yes
RNF169	0.51785	5.23331	20.6019	5.65412e-06	4.86995e-05	yes
ZNF628	0.516863	1.8265	5.97571	0.0145043	0.0444644	yes
MYOM1	0.516821	2.38542	7.52647	0.0060799	0.0217363	yes
ECH1	0.516805	6.12661	24.4125	7.77617e-07	8.07759e-06	yes
HLA-DQA2	0.516541	4.27214	12.7488	0.000356237	0.00193122	yes
QPRT	0.516026	3.36622	11.3153	0.0007687	0.00379912	yes
TRIM47	0.515457	4.62139	11.1041	0.000861393	0.0041811	yes
FCER2	0.515147	5.12071	9.29998	0.00229157	0.00967602	yes
CCDC88B	0.515092	5.99272	25.8661	3.65939e-07	4.04149e-06	yes
MBD3	0.514926	6.15152	23.8009	1.06835e-06	1.07901e-05	yes
KIAA0895L	0.514673	3.78656	13.6862	0.000216033	0.00125374	yes
GPR132	0.513975	3.36612	12.8036	0.000345958	0.00188431	yes
LNPEP	0.513761	5.41281	23.7627	1.08976e-06	1.0989e-05	yes
RASA4	0.513137	4.93305	13.5544	0.000231744	0.00133091	yes
C5orf15	0.512775	5.90491	26.9995	2.03507e-07	2.34079e-06	yes
RBM43	0.51253	4.87383	12.5343	0.000399555	0.00213341	yes
SAC3D1	0.511889	2.39878	6.89265	0.00865507	0.0290155	yes
KLHL26	0.511639	3.14914	8.89293	0.00286277	0.0115928	yes
CD82	0.511526	7.93619	11.0318	0.000895598	0.00432418	yes
H3F3B	0.511474	8.09168	25.2303	5.08758e-07	5.46273e-06	yes
ZSWIM4	0.511454	3.4511	8.48129	0.00358817	0.0140358	yes
SELPLG	0.511419	7.18264	22.1632	2.50425e-06	2.34884e-05	yes
S1PR4	0.511397	4.34535	17.9515	2.26604e-05	0.000168742	yes
RBMS2	0.511254	4.89284	12.2325	0.000469636	0.00246327	yes
RGL1	0.510759	6.77661	13.7595	0.000207771	0.00121686	yes
C19orf47	0.510433	3.68747	14.5128	0.000139212	0.000854977	yes
NDUFA9	0.509646	6.17625	25.7742	3.83791e-07	4.22402e-06	yes
TMEM51	0.509567	5.41923	21.808	3.01345e-06	2.76543e-05	yes
FAM124A	0.509097	2.68409	7.58727	0.0058782	0.0211218	yes
CSF1R	0.508247	8.09581	23.5606	1.21041e-06	1.21003e-05	yes
SUV420H2	0.508096	2.75774	8.7434	0.00310725	0.0124173	yes
NDUFB3	0.508028	5.49527	17.5674	2.773e-05	0.000202591	yes
ELMOD3	0.507536	3.63952	14.207	0.000163764	0.000989569	yes
C11orf21	0.506864	5.4956	19.8846	8.22587e-06	6.81802e-05	yes
ZNF688	0.506378	2.8359	10.0432	0.00152911	0.00684636	yes
XAB2	0.505613	5.46268	18.4202	1.77172e-05	0.000135981	yes
KRR1	0.505572	4.8661	18.5369	1.66646e-05	0.000128598	yes
MGAT1	0.505182	9.44748	22.6644	1.92904e-06	1.85153e-05	yes
CRTAM	0.504987	5.06647	21.5031	3.5325e-06	3.189e-05	yes
PDCD1LG2	0.503034	4.25837	11.8514	0.000576177	0.00294578	yes
MFN1	0.502397	6.06007	22.5241	2.0752e-06	1.98139e-05	yes
SART1	0.501979	6.1835	25.6406	4.11295e-07	4.4957e-06	yes
CCDC51	0.501431	3.11902	9.61821	0.00192657	0.00836182	yes
SARS2	0.501258	3.45761	11.9728	0.000539823	0.00278446	yes
THTPA	0.501211	4.48188	15.7872	7.088e-05	0.0004714	yes
TSC22D4	0.501088	6.42191	26.3395	2.86369e-07	3.22412e-06	yes
GTF2E2	0.500383	5.03247	19.3618	1.08149e-05	8.72577e-05	yes
FRG1	0.499895	5.56633	25.0307	5.64259e-07	5.99854e-06	yes
COL9A2	0.499743	5.56645	17.6939	2.59452e-05	0.000191194	yes
TTF2	0.499664	4.18203	17.3138	3.16872e-05	0.000228989	yes
UBA3	0.499528	6.26426	23.38	1.32953e-06	1.31469e-05	yes
MED31	0.498366	2.96867	8.7998	0.00301263	0.0121075	yes
SPATS2	0.498311	5.17331	18.2771	1.90986e-05	0.000145446	yes
RGS10	0.49778	4.93139	14.9113	0.000112687	0.000711494	yes
PFKP	0.497772	6.42948	11.2573	0.000793114	0.00389413	yes
PRKAR2B	0.49735	3.26664	7.87291	0.00501808	0.0185351	yes
HRH1	0.49704	4.00342	14.3029	0.000155624	0.000946208	yes
TTC39B	0.497006	6.54869	17.9473	2.27109e-05	0.00016902	yes
UBE2Z	0.496752	7.57725	18.7963	1.4545e-05	0.000113547	yes
BID	0.496597	5.54967	14.5434	0.000136969	0.000844048	yes
ATAD3B	0.496552	3.1071	10.3711	0.00128003	0.00588817	yes
ZMYM6NB	0.496023	4.46118	16.9197	3.89949e-05	0.000274996	yes
GAS2L1	0.495852	4.72259	16.8832	3.97519e-05	0.000279724	yes
VAV2	0.495833	5.12734	18.2249	1.96298e-05	0.000148957	yes
TXN	0.495022	8.1046	20.5918	5.68387e-06	4.88897e-05	yes
NRIP1	0.495008	6.32388	17.1332	3.48472e-05	0.000249166	yes
TBC1D9	0.494723	7.2114	24.3119	8.19313e-07	8.46933e-06	yes
TRMT1L	0.494639	5.52508	22.5369	2.06146e-06	1.97121e-05	yes
TNFSF9	0.494352	3.25476	7.37163	0.0066261	0.0233488	yes
CCHCR1	0.493715	3.44133	12.5116	0.000404429	0.00215583	yes
LEO1	0.493692	4.85592	19.7625	8.7688e-06	7.2211e-05	yes
PROCR	0.493675	3.57748	9.37029	0.0022053	0.00938008	yes
C19orf60	0.493564	3.99895	11.2013	0.000817421	0.00399044	yes
MRPL50	0.493484	3.8509	13.7095	0.000213373	0.00124267	yes
PARP2	0.492791	3.96774	14.6032	0.000132689	0.0008226	yes
CTU2	0.492454	2.42309	6.59714	0.0102143	0.0332211	yes
C9orf85	0.492299	2.64659	7.91754	0.00489578	0.0181912	yes
C1GALT1	0.492163	4.44404	15.8429	6.8826e-05	0.000459176	yes
PDHX	0.492138	5.30575	21.1225	4.30832e-06	3.82442e-05	yes
SERPINI1	0.491878	4.1853	13.4669	0.00024281	0.00138519	yes
C1orf38	0.49187	7.50455	21.3377	3.85084e-06	3.45196e-05	yes
SERPINH1	0.491323	4.46602	10.5949	0.00113397	0.0053141	yes
CISH	0.490627	6.60686	23.2916	1.39209e-06	1.37256e-05	yes
TNIP1	0.490435	7.5357	11.3072	0.000772069	0.00380882	yes
LPIN3	0.490286	2.93748	8.79405	0.00302214	0.0121419	yes
NBPF10	0.49013	3.6425	11.7131	0.000620605	0.00313895	yes
GPR180	0.489937	4.67856	14.6933	0.000126497	0.000789428	yes
EPB41L2	0.48933	5.76519	15.8251	6.94756e-05	0.000463025	yes
LOC100132707	0.487566	3.51753	11.7225	0.0006175	0.00312697	yes
PSMA6	0.486885	6.85414	20.8566	4.94979e-06	4.32463e-05	yes
TNFRSF10C	0.486796	2.43254	6.11034	0.0134393	0.0417313	yes
NCOA2	0.486457	5.09495	19.5096	1.00096e-05	8.12231e-05	yes
MINK1	0.486441	7.68836	21.6097	3.34153e-06	3.02516e-05	yes
RNMTL1	0.486328	3.35231	10.4322	0.00123837	0.00573175	yes
MAP3K11	0.485492	7.66737	17.386	3.05063e-05	0.000220976	yes
PTPN6	0.485437	9.27608	22.9705	1.64503e-06	1.59574e-05	yes
LOC389641	0.484659	2.3729	6.79402	0.00914636	0.0302806	yes
ANO8	0.484407	3.77437	13.429	0.000247766	0.00140842	yes
GANC	0.484202	4.45143	16.9583	3.82109e-05	0.000270188	yes
TRAF2	0.48339	4.32478	12.0064	0.000530183	0.00273917	yes
PRDX4	0.483129	6.16652	12.4973	0.000407536	0.00216858	yes
SH3BP1	0.482199	7.26739	23.4645	1.27237e-06	1.26306e-05	yes
OLR1	0.481988	7.4406	15.9781	6.40795e-05	0.00043021	yes
GRIPAP1	0.481716	6.51146	23.756	1.09355e-06	1.10184e-05	yes
SNX20	0.481663	4.80359	15.7592	7.19368e-05	0.000477433	yes
ACP2	0.481197	8.21251	20.8967	4.8474e-06	4.24389e-05	yes
CSNK1G2	0.481004	6.02969	19.8244	8.48909e-06	7.01339e-05	yes
GTPBP3	0.480522	2.84501	8.25369	0.00406692	0.0155976	yes
ARMCX1	0.480042	3.97871	11.471	0.000706911	0.0035293	yes
LRRC33	0.478944	7.1517	17.5911	2.73861e-05	0.000200423	yes
SAFB	0.478873	6.02583	22.1298	2.54821e-06	2.38832e-05	yes
PAPD7	0.47842	5.2053	17.8159	2.43341e-05	0.000180363	yes
CMAHP	0.477883	3.19035	6.76128	0.0093157	0.0307375	yes
EAF2	0.477858	2.40035	7.30504	0.00687613	0.0241033	yes
ARHGAP15	0.477602	5.36076	12.0547	0.000516618	0.00268271	yes
LILRA5	0.477418	6.18409	11.1684	0.000832043	0.00405717	yes
TUT1	0.476753	4.62804	8.99441	0.00270806	0.0110931	yes
SLC8A1	0.475103	7.28851	13.0394	0.000304998	0.00169008	yes
GIMAP7	0.47477	2.52503	6.38713	0.011495	0.0366852	yes
RHBDD3	0.474228	3.6973	9.86	0.00168911	0.00747757	yes
SIRT6	0.47223	3.89865	13.3812	0.000254154	0.00143769	yes
ZRSR2	0.471857	3.48803	9.82896	0.00171786	0.00757903	yes
YWHAH	0.471839	6.9457	18.1698	2.02056e-05	0.000152782	yes
HSPA1B	0.470999	4.54011	8.38038	0.00379293	0.0147239	yes
G6PD	0.470266	9.33311	15.7826	7.10539e-05	0.000472311	yes
RIPK2	0.469607	6.33425	16.9989	3.74021e-05	0.000265204	yes
ZNF429	0.469533	2.2958	6.46668	0.0109916	0.0353883	yes
GTF2E1	0.469305	5.07065	18.1212	2.07282e-05	0.000156363	yes
LRRC61	0.469059	2.95755	6.85186	0.00885491	0.0295261	yes
DIP2B	0.46825	6.47736	20.7993	5.1002e-06	4.44994e-05	yes
SIPA1L1	0.468143	5.84293	14.3001	0.000155853	0.000947147	yes
MAGOH	0.468029	3.8985	11.3417	0.000757848	0.00374985	yes
TMX1	0.467621	6.08442	22.5458	2.05196e-06	1.9636e-05	yes
RCAN1	0.467361	5.02654	10.7876	0.00102182	0.00485451	yes
TMEM50A	0.466762	7.54414	22.2774	2.35964e-06	2.23291e-05	yes
FOXN2	0.466632	5.43403	8.88623	0.00287329	0.0116244	yes
KSR1	0.465098	4.10239	13.6068	0.000225367	0.00129963	yes
TAF1C	0.465085	5.08668	18.8852	1.38824e-05	0.000109177	yes
CTSO	0.464962	5.67698	19.3809	1.07074e-05	8.64456e-05	yes
NFE2L2	0.464744	7.83506	15.9232	6.59641e-05	0.000441932	yes
RGS19	0.464715	5.75759	20.4049	6.26691e-06	5.31168e-05	yes
NFKBIB	0.464673	4.75676	16.7874	4.18096e-05	0.000292072	yes
STIM2	0.464633	4.96096	14.6267	0.000131043	0.000814218	yes
CYP1B1	0.464516	9.97765	9.31967	0.00226707	0.00959481	yes
TRAPPC5	0.464449	4.2164	9.48701	0.00206932	0.00888462	yes
TCF7L2	0.464395	5.51152	19.1464	1.21066e-05	9.60393e-05	yes
WDR24	0.463674	3.89252	10.2598	0.00135958	0.00619607	yes
SLAMF8	0.463621	8.45103	21.6342	3.29924e-06	2.99112e-05	yes
PRKCD	0.463571	8.66912	20.2837	6.67669e-06	5.61793e-05	yes
MED24	0.462492	6.14882	19.311	1.11067e-05	8.92674e-05	yes
LDHD	0.46247	3.86614	9.37228	0.00220291	0.00937303	yes
ADPRH	0.462267	6.43899	19.2316	1.1578e-05	9.26531e-05	yes
PRR12	0.462245	5.41359	19.8579	8.34153e-06	6.90491e-05	yes
PATL1	0.46209	7.38863	20.5859	5.70159e-06	4.89948e-05	yes
EYA3	0.462081	5.6173	20.6177	5.60761e-06	4.83315e-05	yes
INTS7	0.461219	4.32308	15.4648	8.40567e-05	0.000547334	yes
DCP1B	0.461139	3.83821	10.1508	0.00144236	0.0065267	yes
FHOD1	0.461063	6.02773	17.2876	3.21284e-05	0.000231673	yes
LRCH4	0.461036	6.25992	21.4165	3.69576e-06	3.32932e-05	yes
TMEM140	0.460977	6.98922	12.158	0.000488779	0.00255214	yes
PILRA	0.459936	7.95979	21.3586	3.80917e-06	3.42126e-05	yes
LOC100506776	0.459089	3.49621	9.28068	0.00231583	0.00975908	yes
RABAC1	0.458733	4.70885	16.9195	3.89987e-05	0.000274996	yes
CNTRL	0.458194	5.42084	13.739	0.000210052	0.00122853	yes
SLC50A1	0.457985	5.80651	16.3602	5.23742e-05	0.000358031	yes
FLJ45340	0.457606	5.27956	19.3099	1.11129e-05	8.92674e-05	yes
CEBPD	0.457463	3.01698	7.14237	0.00752838	0.0259406	yes
SYT17	0.457174	2.26617	6.00595	0.0142577	0.0438119	yes
HSPBP1	0.45717	3.70608	9.03659	0.00264629	0.0108926	yes
PARP11	0.457121	4.3386	10.7517	0.00104184	0.0049353	yes
NDUFS3	0.457076	6.61002	19.1253	1.22412e-05	9.6927e-05	yes
PLAA	0.456828	5.71568	20.5851	5.70377e-06	4.89948e-05	yes
KIAA1109	0.456518	6.35356	14.7117	0.000125269	0.00078253	yes
KIAA0247	0.456099	8.23613	19.1493	1.20884e-05	9.59546e-05	yes
LMAN2	0.455852	7.02916	21.2214	4.09178e-06	3.64489e-05	yes
LRRC45	0.455642	2.70133	6.53169	0.0105969	0.034282	yes
DBF4B	0.455431	2.89996	8.1755	0.004246	0.0161436	yes
MBD2	0.455059	7.29834	20.7521	5.22736e-06	4.54225e-05	yes
TOR2A	0.455007	4.71779	16.1073	5.98526e-05	0.000404385	yes
CA12	0.454998	4.18952	8.40863	0.00373443	0.0145312	yes
LRPAP1	0.454734	8.45917	20.7835	5.14243e-06	4.48066e-05	yes
PLIN4	0.454621	3.3097	8.37533	0.00380349	0.0147593	yes
ARHGAP27	0.454522	6.16346	21.6722	3.23439e-06	2.93859e-05	yes
KDM2B	0.454327	6.36461	19.0548	1.2702e-05	0.000100422	yes
CASP4	0.453191	6.35799	21.498	3.54197e-06	3.19529e-05	yes
RUVBL2	0.453071	4.50776	13.845	0.000198526	0.00116887	yes
C10orf2	0.453	2.48265	6.90463	0.00859728	0.0288369	yes
TNFSF12	0.452784	5.57058	18.5624	1.6443e-05	0.000127119	yes
LRP10	0.452745	8.51639	19.2519	1.14554e-05	9.17871e-05	yes
GPR35	0.452728	2.36691	5.81086	0.0159275	0.0479969	yes
STAT3	0.452649	7.50658	20.6479	5.51979e-06	4.76712e-05	yes
KDM2A	0.452221	7.64994	20.6211	5.59752e-06	4.82772e-05	yes
VASH1	0.451842	7.73084	15.1822	9.76183e-05	0.000623233	yes
CENPT	0.451426	4.46878	14.2146	0.000163097	0.000986002	yes
36403	0.451351	4.48952	9.27436	0.00232383	0.00978957	yes
CMTM6	0.45115	8.80733	20.364	6.40233e-06	5.41925e-05	yes
ZNF668	0.450794	3.38575	6.80969	0.00906644	0.0300784	yes
HEXB	0.45058	9.93179	14.8792	0.000114618	0.000721654	yes
BTN2A1	0.450574	5.502	19.909	8.12183e-06	6.74932e-05	yes
GAK	0.450287	7.40634	18.4562	1.73852e-05	0.000133674	yes
SOCS2	0.450197	3.31743	7.96448	0.00477043	0.0178346	yes
GPANK1	0.450144	4.33642	13.624	0.000223318	0.00128956	yes
C7orf58	0.449938	4.22219	13.4649	0.000243068	0.00138604	yes
POLRMT	0.449836	4.28451	13.0855	0.00029759	0.00165478	yes
CCDC107	0.449412	4.17131	13.3675	0.000256027	0.00144572	yes
TREML1	0.449153	2.6492	6.31065	0.0120015	0.0380823	yes
SCARB2	0.449129	9.01959	14.1572	0.000168148	0.0010127	yes
STK11	0.448941	5.03207	15.9961	6.34742e-05	0.00042682	yes
RIPK1	0.4486	5.87226	19.6648	9.22846e-06	7.55573e-05	yes
LOC729678	0.447116	6.23608	11.5638	0.000672476	0.00337057	yes
WHAMM	0.445465	4.20825	13.8545	0.00019752	0.00116377	yes
SLCO3A1	0.445127	5.58114	17.7099	2.5728e-05	0.000189812	yes
MRPL2	0.445087	3.89724	10.0046	0.00156146	0.00698632	yes
CASP3	0.444831	5.83207	16.991	3.75583e-05	0.000266163	yes
C9orf25	0.444292	4.53102	8.76007	0.00307898	0.0123275	yes
MYL12A	0.443948	8.73844	20.1046	7.3319e-06	6.13686e-05	yes
RNF217	0.443882	2.45607	6.34954	0.0117412	0.0373399	yes
AGPAT5	0.443465	3.96938	11.8868	0.000565347	0.00290128	yes
DECR1	0.443144	6.63921	19.8494	8.37894e-06	6.93137e-05	yes
TBL3	0.44308	4.45424	12.1657	0.000486765	0.0025437	yes
PLEC	0.442913	8.68209	18.8487	1.41509e-05	0.000110946	yes
COMT	0.442512	7.22466	18.6201	1.59528e-05	0.000123765	yes
TMEM79	0.442232	2.76139	5.86421	0.0154518	0.0468052	yes
EVC	0.442222	4.00551	9.61045	0.00193473	0.00839419	yes
SLC37A1	0.442215	5.06473	9.32694	0.00225809	0.00957268	yes
EVL	0.441967	8.21131	11.8639	0.000572322	0.00293077	yes
ZFHX2	0.441719	2.32304	5.92966	0.0148881	0.0454592	yes
DOCK8	0.441648	8.24201	18.4004	1.79022e-05	0.000137154	yes
JOSD2	0.441355	3.23568	6.30122	0.0120655	0.0382379	yes
AGPAT3	0.441169	7.21762	19.9994	7.74647e-06	6.45421e-05	yes
EXOSC10	0.440949	6.17627	20.1089	7.31548e-06	6.12713e-05	yes
NVL	0.440389	4.33005	13.3958	0.000252195	0.00142787	yes
ENY2	0.439982	5.34316	15.4048	8.67663e-05	0.000561823	yes
PLEKHG3	0.43943	3.67801	7.03832	0.00797838	0.0271755	yes
ZNF200	0.43917	3.65402	10.4017	0.00125902	0.00581042	yes
C20orf20	0.438685	3.59006	6.68547	0.00972018	0.0318169	yes
PCSK7	0.438567	5.33984	15.7776	7.12412e-05	0.000473082	yes
GPATCH1	0.438525	3.26475	8.10807	0.00440686	0.0166677	yes
HCFC2	0.438089	3.79585	9.72221	0.00182054	0.00795847	yes
DBF4	0.437992	3.57606	6.90881	0.0085772	0.0287999	yes
POU2F1	0.437737	4.77451	10.4347	0.00123668	0.00572599	yes
SETMAR	0.437621	3.1643	7.06846	0.00784526	0.0268152	yes
RAB11FIP4	0.437382	6.21441	15.4287	8.56787e-05	0.000556759	yes
DDX11	0.43606	3.34247	6.65339	0.00989674	0.0323285	yes
ATP10D	0.435526	5.03093	14.4498	0.000143944	0.000882342	yes
ARHGAP25	0.434959	7.46182	19.4402	1.03801e-05	8.3909e-05	yes
DVL2	0.434822	5.00118	14.1019	0.000173169	0.00103804	yes
C3orf18	0.434801	4.07095	9.31354	0.00227466	0.00962055	yes
RIN1	0.434543	2.957	7.70976	0.00549231	0.0199715	yes
SIPA1	0.434122	5.90517	18.8373	1.42356e-05	0.000111405	yes
MRPS18C	0.434072	4.10198	12.3812	0.000433677	0.00229352	yes
CUEDC1	0.433484	4.54295	14.4352	0.000145064	0.000887501	yes
TNNI2	0.433316	3.38142	7.87689	0.00500705	0.0185077	yes
SRSF4	0.432785	6.41035	12.9947	0.000312374	0.00172794	yes
PPP4R1L	0.432102	2.72136	6.38851	0.0114861	0.036666	yes
TRIP4	0.431919	5.09917	17.0399	3.66017e-05	0.000260542	yes
INTS3	0.430877	6.37269	16.2653	5.50623e-05	0.0003744	yes
BCL2L11	0.430846	4.67429	9.35338	0.00222575	0.00946072	yes
RERE	0.43	6.33715	17.8474	2.39342e-05	0.000177916	yes
CHD6	0.429913	5.09379	14.62	0.000131513	0.000816737	yes
HLA-DRA	0.429477	11.0272	16.3827	5.17549e-05	0.000354557	yes
ENO3	0.429121	3.0557	6.08705	0.0136176	0.0422232	yes
CISD1	0.428838	3.31643	8.78857	0.00303124	0.0121708	yes
LOC100289019	0.428792	2.37905	5.91494	0.015013	0.0457273	yes
ARFGAP2	0.428692	6.33329	19.1639	1.19961e-05	9.54006e-05	yes
DSTNP2	0.428342	3.06095	7.08863	0.00775747	0.0265649	yes
CARD6	0.428171	5.69051	13.0069	0.000310352	0.0017175	yes
MRPL12	0.427905	4.81104	7.61095	0.0058015	0.0208992	yes
POLD1	0.427806	5.6859	12.4273	0.000423105	0.00224039	yes
TET2	0.42774	6.10086	12.6277	0.000380066	0.00204217	yes
SNRPD1	0.427614	4.04725	11.6729	0.000634171	0.00319995	yes
C15orf57	0.427493	4.33413	10.9669	0.000927515	0.00446299	yes
RABEPK	0.427306	4.28261	12.0627	0.000514416	0.00267287	yes
RASGEF1B	0.426992	6.67858	8.98479	0.00272237	0.011141	yes
MFAP1	0.426345	5.56625	16.895	3.95062e-05	0.000278267	yes
TMEM217	0.425487	3.79925	7.18514	0.007351	0.025467	yes
ZMYND15	0.425479	5.48213	16.3992	5.13071e-05	0.000351867	yes
G3BP1	0.425331	6.61938	14.3338	0.000153088	0.000932121	yes
CNPY3	0.425027	7.19696	18.6951	1.53379e-05	0.000119299	yes
PFKFB4	0.42497	5.72588	14.3703	0.000150156	0.000916014	yes
TGFA	0.424827	5.07331	8.9789	0.00273115	0.0111662	yes
MVP	0.424397	8.2583	15.0724	0.000103465	0.000657856	yes
TNFAIP8L2	0.424329	5.1288	13.4395	0.000246375	0.00140176	yes
JUN	0.424277	7.40722	8.67064	0.00323378	0.0128545	yes
HLA-DQA1	0.423807	7.51027	11.7657	0.000603321	0.00306857	yes
FAM100A	0.423804	4.31109	9.19154	0.00243137	0.0101787	yes
ZNF613	0.423539	3.12967	7.11322	0.00765174	0.0262592	yes
NOP2	0.422835	5.24749	14.2291	0.000161846	0.000979832	yes
AES	0.422696	8.33067	15.9617	6.46375e-05	0.000433727	yes
UACA	0.422058	3.50812	9.03672	0.0026461	0.0108926	yes
PANX1	0.421473	4.18521	9.02339	0.00266547	0.0109433	yes
PABPN1	0.421428	2.50971	5.76083	0.0163873	0.0491735	yes
HLA-DQB1	0.421342	7.89326	16.504	4.85463e-05	0.000334553	yes
NSUN3	0.420448	3.35132	8.62991	0.00330689	0.013097	yes
MIB2	0.420384	3.97685	10.0662	0.00151013	0.00678521	yes
C14orf34	0.420359	4.89177	10.5683	0.00115041	0.00537333	yes
MRPL42	0.420249	4.62545	11.4103	0.000730368	0.00363078	yes
TBC1D10A	0.420246	4.3223	12.6619	0.000373183	0.00200858	yes
GNB4	0.419518	7.01376	12.7659	0.000352987	0.00191502	yes
SLC25A12	0.419399	4.25051	12.4768	0.000412047	0.00218821	yes
SAFB2	0.419311	5.12962	15.6963	7.43714e-05	0.000491545	yes
CCDC109B	0.41925	3.71459	9.25868	0.00234381	0.00985746	yes
BMPR2	0.419122	6.63194	12.6267	0.000380273	0.00204243	yes
TIMM22	0.418845	3.49353	9.03376	0.00265038	0.0108989	yes
ELF4	0.418796	6.69013	13.5688	0.000229971	0.00132319	yes
CRLF3	0.418174	4.91537	13.6098	0.000225003	0.00129812	yes
DDX27	0.417669	5.67616	16.5493	4.74023e-05	0.000327376	yes
UBC	0.4176	9.12575	16.325	5.33556e-05	0.000364349	yes
TMEM219	0.417403	6.85202	18.0209	2.18499e-05	0.000163566	yes
H2AFJ	0.417286	4.77035	14.2798	0.000157545	0.00095652	yes
AMPD2	0.416931	6.30766	11.5579	0.000674616	0.00337997	yes
LSP1	0.41664	10.1015	14.9106	0.000112726	0.000711494	yes
PARP6	0.416629	7.17708	15.1286	0.000100428	0.000640531	yes
KIN	0.416609	3.59808	6.71514	0.00955979	0.0314452	yes
CCL18	0.416582	5.06549	8.51598	0.00352041	0.0138173	yes
TESK1	0.416204	6.43546	17.9975	2.21191e-05	0.000165097	yes
UQCRFS1	0.416199	6.10595	14.3889	0.000148672	0.000907399	yes
SPHK2	0.41571	3.81893	10.3855	0.0012701	0.00585309	yes
C1GALT1C1	0.415378	4.75739	12.8534	0.000336863	0.00184422	yes
PPIL3	0.414851	4.9013	14.8403	0.000117006	0.000735238	yes
PPDPF	0.41407	6.62049	14.8992	0.000113414	0.000715131	yes
KRI1	0.413929	4.26308	11.1388	0.000845422	0.00411611	yes
ABCG1	0.413775	7.59417	14.2236	0.00016232	0.000982236	yes
DHX37	0.413102	4.94934	12.03	0.000523517	0.00271352	yes
ZNF821	0.412663	2.8497	6.15037	0.0131385	0.0409566	yes
MYO1G	0.412631	5.24888	10.7183	0.00106082	0.00501177	yes
ZUFSP	0.412485	3.95337	10.482	0.00120545	0.00560375	yes
MAD1L1	0.412459	4.82406	10.209	0.00139759	0.00635116	yes
LOC284837	0.412179	2.99033	6.23682	0.0125121	0.0393113	yes
TLR8	0.412095	6.9544	9.69137	0.00185135	0.00806827	yes
USP25	0.411871	6.89637	15.0997	0.000101981	0.000649786	yes
IRF5	0.411766	7.48108	14.3653	0.00015055	0.000917983	yes
ZMIZ2	0.411555	6.89457	14.2501	0.00016005	0.000970342	yes
RUSC1	0.41084	4.00811	9.95274	0.0016061	0.00715344	yes
SWT1	0.410747	3.49612	8.825	0.00297132	0.0119641	yes
C1orf86	0.410085	2.73703	6.39558	0.0114405	0.0365403	yes
AVPI1	0.409927	5.6803	15.2058	9.64043e-05	0.000616408	yes
MPDU1	0.409412	6.53107	14.8619	0.000115674	0.000727942	yes
TMED1	0.409387	4.42964	11.4592	0.000711421	0.00354626	yes
U2AF1L4	0.409369	3.37882	8.30675	0.00394979	0.0152262	yes
MUTYH	0.409292	2.72523	6.27276	0.0122608	0.038751	yes
DEDD2	0.409257	5.69785	16.1878	5.73622e-05	0.000389064	yes
RBM28	0.409008	4.25204	11.8742	0.00056917	0.00291697	yes
RUNX1	0.408415	6.65403	11.3009	0.000774715	0.00381997	yes
SUOX	0.408359	4.36262	11.1872	0.000823645	0.00401929	yes
GART	0.407974	5.7887	15.6238	7.7276e-05	0.000508634	yes
AIP	0.407704	5.65701	12.8993	0.000328705	0.00180731	yes
C17orf62	0.407427	6.95523	17.0808	3.58235e-05	0.00025543	yes
ZNF787	0.406852	4.56558	10.0818	0.00149744	0.00673531	yes
RELL2	0.406494	3.02193	6.76611	0.00929052	0.0306623	yes
UBE2D1	0.406284	6.12096	14.8608	0.000115743	0.000728018	yes
HNRNPM	0.405508	7.14964	15.6222	7.73412e-05	0.0005088	yes
CCNYL1	0.405338	5.39099	16.0169	6.27792e-05	0.000422592	yes
LMNA	0.405112	7.57124	10.6816	0.00108207	0.00510271	yes
ETV3	0.404626	3.33288	7.44908	0.00634688	0.0225267	yes
HCFC1R1	0.404299	4.97955	6.68554	0.00971979	0.0318169	yes
GORASP1	0.404011	6.08923	13.8379	0.000199273	0.00117193	yes
FAM69A	0.403894	4.15044	8.95639	0.00276501	0.0112721	yes
CD97	0.403845	8.2604	14.6576	0.000128915	0.00080237	yes
PDSS1	0.403783	3.59969	6.30399	0.0120467	0.0381972	yes
MRPL46	0.403426	3.66626	7.06599	0.00785607	0.0268377	yes
RNF138	0.402838	4.09868	9.0738	0.00259298	0.0107181	yes
NEURL4	0.402644	5.07048	11.8863	0.00056548	0.00290128	yes
ZNF75D	0.402621	3.62225	5.81877	0.015856	0.0478269	yes
ARHGEF11	0.402364	7.7338	15.577	7.92131e-05	0.000520043	yes
CABIN1	0.401507	6.30557	15.2485	9.42521e-05	0.000604769	yes
LPCAT3	0.401501	6.79631	14.8353	0.000117317	0.000736825	yes
DBR1	0.401287	4.57909	10.8699	0.000977412	0.00467311	yes
SLC43A2	0.401254	5.86761	15.573	7.93817e-05	0.000520881	yes
MOCS2	0.400932	4.50651	10.9062	0.000958449	0.00459796	yes
EWSR1	0.400918	7.5978	14.7077	0.000125535	0.000783812	yes
PBX2	0.400739	4.98991	13.3553	0.000257697	0.00145386	yes
REXO1	0.400325	4.83643	10.6472	0.0011024	0.00518519	yes
LOC100506714	0.400303	3.04084	6.29756	0.0120904	0.0382978	yes
ZCCHC8	0.399888	4.93949	13.094	0.000296248	0.00164803	yes
C6orf62	0.399862	8.19399	15.5161	8.18035e-05	0.000534573	yes
WDR18	0.399365	3.86871	6.24553	0.0124507	0.0391764	yes
SYNGR2	0.399305	7.22025	15.8997	6.67893e-05	0.000446991	yes
SPPL2A	0.399251	7.41855	13.927	0.000190048	0.00112703	yes
NASP	0.399163	4.93082	11.2829	0.000782235	0.0038511	yes
LSM2	0.398823	3.70525	8.26547	0.00404063	0.0155108	yes
NFKB2	0.398806	6.41023	8.87847	0.00288553	0.0116665	yes
MYPOP	0.398492	2.71704	5.96756	0.0145714	0.0446489	yes
CST3	0.398381	7.99723	12.9067	0.000327416	0.001801	yes
TRABD	0.398286	5.91182	11.8263	0.000583991	0.00297976	yes
C2CD3	0.398248	4.7433	11.6876	0.000629175	0.003176	yes
SIRT5	0.398069	3.98381	8.4082	0.00373533	0.0145312	yes
CLASRP	0.398022	5.03142	11.5837	0.000665324	0.00333997	yes
FAM193B	0.397957	5.72294	13.7948	0.000203896	0.00119692	yes
PRMT6	0.397672	3.55759	8.08256	0.00446932	0.016882	yes
SPEN	0.397602	7.03669	16.1722	5.78377e-05	0.00039181	yes
MESDC2	0.397588	6.99724	14.0023	0.000182586	0.00108682	yes
ASF1A	0.396804	4.09703	9.0015	0.00269759	0.0110609	yes
KIAA0664	0.396623	6.39093	9.53486	0.00201606	0.00868562	yes
C7orf74	0.396578	4.72085	9.60918	0.00193607	0.00839444	yes
RNF166	0.396497	6.18202	8.75557	0.00308658	0.0123442	yes
TMEM60	0.396388	4.31714	10.9843	0.000918854	0.004428	yes
SMARCA5	0.396251	6.89925	14.2934	0.000156412	0.000950093	yes
BRD2	0.396237	7.98725	15.6304	7.70062e-05	0.000507382	yes
CCDC77	0.395938	3.17821	6.91433	0.00855076	0.0287418	yes
ZMYM3	0.395811	5.97598	12.5877	0.000388287	0.00208371	yes
CSK	0.395717	6.95418	16.3085	5.38231e-05	0.000366756	yes
RRAS	0.394797	5.24876	10.2962	0.00133301	0.00609678	yes
CALR	0.3946	10.1585	6.7583	0.00933125	0.0307808	yes
NSUN6	0.394127	2.92234	5.79737	0.0160501	0.0483094	yes
NAGA	0.39342	7.17171	12.7301	0.000359815	0.00194731	yes
G6PC3	0.393274	5.71857	10.8116	0.00100865	0.00479909	yes
FTSJ3	0.393201	5.4826	13.1543	0.000286854	0.00159926	yes
HDAC6	0.392144	6.06989	16.0938	6.02822e-05	0.000407072	yes
POLR2A	0.391988	8.05041	14.417	0.000146474	0.000895268	yes
FAM32A	0.391978	6.5853	15.2813	9.26298e-05	0.000596158	yes
STRN4	0.3919	6.28405	15.7279	7.31381e-05	0.000484813	yes
USPL1	0.391865	5.16004	12.8866	0.000330944	0.00181649	yes
GPATCH4	0.391857	4.53558	10.5412	0.00116744	0.00544492	yes
ZBTB17	0.390963	5.02854	9.90391	0.00164928	0.00732272	yes
NUP93	0.390238	5.64617	13.0704	0.000299996	0.0016667	yes
NFAT5	0.389828	6.31255	15.0354	0.000105514	0.000669619	yes
ZNF649	0.389059	3.58058	8.3152	0.00393146	0.0151693	yes
MTHFD1	0.388725	7.2193	6.13813	0.0132297	0.0412008	yes
LIN37	0.388659	2.93421	6.02954	0.0140684	0.0433599	yes
RAP2C	0.388205	6.47115	13.8094	0.000202327	0.00118825	yes
RNF216L	0.387807	3.58865	6.97844	0.00824977	0.0279506	yes
ATP1B1	0.387679	7.24045	6.73833	0.00943631	0.0310722	yes
EPC2	0.387618	4.63804	11.2703	0.000787569	0.00386989	yes
TNFSF13	0.38743	5.2924	10.2999	0.00133036	0.006089	yes
RABEP2	0.387401	4.19951	8.81272	0.00299138	0.0120296	yes
CALCOCO2	0.387325	6.6663	15.0813	0.000102977	0.000655802	yes
EPN1	0.387215	6.25036	15.8613	6.81573e-05	0.000454953	yes
AGTRAP	0.387139	5.94355	11.4368	0.000720055	0.0035837	yes
MRPS31	0.386902	3.45332	6.84909	0.00886866	0.0295606	yes
C1orf31	0.386801	4.60029	9.93756	0.0016194	0.0072001	yes
NCSTN	0.386618	8.40106	15.0393	0.000105297	0.000668574	yes
MRPL32	0.385528	4.60387	9.14357	0.00249594	0.0103978	yes
NDUFA6	0.385192	5.59756	11.9869	0.000535761	0.00276575	yes
LOC678655	0.384671	3.97003	7.09545	0.00772797	0.0264852	yes
TOR3A	0.384568	6.2282	10.3999	0.00126019	0.00581375	yes
NUBP1	0.38443	4.9313	12.7208	0.000361608	0.00195618	yes
SF3A2	0.384076	4.94547	9.97149	0.00158983	0.00709581	yes
PRPF3	0.383954	5.62636	14.7344	0.000123765	0.000773894	yes
TACO1	0.383838	4.15046	9.08788	0.00257309	0.0106497	yes
CBWD2	0.383624	2.90913	5.95572	0.0146696	0.0448849	yes
WBP4	0.383369	4.42617	10.6829	0.00108132	0.00510106	yes
ABCA7	0.383342	5.60031	12.1315	0.000495781	0.00258552	yes
POLK	0.383229	5.11766	8.57204	0.00341365	0.013448	yes
MT2A	0.382655	6.32023	11.0097	0.000906371	0.00437445	yes
ARID4B	0.382441	5.54492	10.2667	0.00135453	0.00617749	yes
TICAM1	0.381676	5.61627	10.7129	0.00106389	0.00502445	yes
GTPBP5	0.381054	4.33919	9.09923	0.00255717	0.0106045	yes
TLK2	0.380848	4.32327	10.1275	0.00146072	0.00659107	yes
ZFP36L2	0.379994	7.70066	12.8323	0.00034068	0.00186032	yes
C15orf24	0.37985	6.52258	14.4392	0.000144758	0.000886052	yes
TRPC4AP	0.379617	7.16649	13.8959	0.000193223	0.00114321	yes
CEBPZ	0.379431	5.48823	13.9084	0.000191942	0.00113616	yes
PDLIM2	0.379366	4.46398	10.459	0.00122054	0.00566361	yes
SNRNP35	0.37915	4.53212	10.5308	0.00117402	0.00546963	yes
PPIL1	0.378918	4.19131	8.88923	0.00286858	0.011609	yes
MRPL18	0.378523	4.93777	12.5659	0.000392858	0.00210216	yes
BACE1	0.378455	6.07919	12.7173	0.000362293	0.00195906	yes
DENND5A	0.378	7.31512	12.045	0.000519328	0.002694	yes
ATP5D	0.377928	4.54869	8.43053	0.00368973	0.0143933	yes
SNRK	0.377078	5.58481	12.5845	0.000388969	0.00208562	yes
C7orf29	0.376859	3.49002	7.45057	0.00634165	0.0225163	yes
FLOT2	0.376804	7.40488	13.4094	0.000250366	0.00142004	yes
EVI5L	0.376772	3.63306	6.34745	0.011755	0.0373745	yes
ZNF710	0.376534	5.64124	8.1767	0.00424319	0.0161378	yes
C19orf29	0.37603	4.26905	5.91532	0.0150098	0.0457273	yes
TUBG1	0.375731	4.77374	6.72381	0.00951342	0.0313089	yes
MRPS12	0.374962	3.79936	6.05919	0.0138341	0.0427906	yes
CARD9	0.374599	4.71825	9.11303	0.00253795	0.0105419	yes
ZNF217	0.374366	6.13549	12.7704	0.000352157	0.00191264	yes
GRWD1	0.374089	4.40461	9.02157	0.00266812	0.0109506	yes
ESRRA	0.373672	5.33467	13.5125	0.000236979	0.00135556	yes
AGAP2	0.373384	4.59951	8.94187	0.00278707	0.0113533	yes
C11orf75	0.373344	5.59094	11.8632	0.000572556	0.00293079	yes
TGFB1	0.372791	8.61473	13.3477	0.000258736	0.00145843	yes
RANGAP1	0.372363	6.26767	9.23615	0.00237284	0.00996638	yes
IFNGR2	0.372204	7.49086	13.3024	0.000265065	0.0014876	yes
COL6A1	0.37205	6.15156	9.33904	0.00224323	0.00952234	yes
PYCARD	0.371974	5.48927	8.33064	0.0038982	0.0150619	yes
SART3	0.371964	5.90467	13.6891	0.000215706	0.00125298	yes
PFKL	0.371642	7.56665	12.565	0.000393042	0.00210216	yes
DDX23	0.3715	6.50459	13.4975	0.00023888	0.0013646	yes
DNAJC13	0.37129	7.24122	10.1888	0.00141295	0.00640954	yes
ORAI2	0.371161	5.00737	7.03045	0.00801352	0.0272733	yes
CREM	0.371121	5.11276	9.34361	0.00223765	0.00950497	yes
POLD3	0.37084	4.45481	8.44358	0.00366333	0.0142991	yes
PNRC2	0.370831	5.61685	12.7978	0.000347019	0.00188928	yes
SDF4	0.370671	7.56998	10.9565	0.000932775	0.00448491	yes
VPS16	0.370612	5.24611	12.666	0.000372375	0.00200633	yes
ABL2	0.370456	7.15943	12.8875	0.000330775	0.00181635	yes
TCF20	0.369789	5.63164	12.2166	0.000473662	0.00248031	yes
ARID5A	0.369725	6.09156	12.3003	0.000452894	0.00238428	yes
REPIN1	0.36968	6.07927	12.9822	0.000314465	0.001738	yes
PREX1	0.369451	7.56748	8.50366	0.00354432	0.0138984	yes
PSD4	0.36841	6.94931	11.8394	0.000579896	0.0029636	yes
ABHD3	0.368194	5.41729	12.7654	0.000353098	0.00191502	yes
MKRN1	0.367819	6.8253	14.1691	0.000167092	0.00100729	yes
MARCKS	0.36775	5.80662	6.14569	0.0131733	0.041045	yes
TBK1	0.367729	5.93418	13.8842	0.000194422	0.0011487	yes
MRPL49	0.367694	5.63842	13.6498	0.000220265	0.0012754	yes
DDRGK1	0.367449	6.07602	13.9805	0.000184713	0.00109744	yes
TMPPE	0.367376	3.32196	6.01151	0.0142128	0.0437075	yes
ATG4D	0.367025	3.85813	7.1148	0.00764503	0.0262433	yes
MANBAL	0.367011	4.58955	10.1451	0.00144687	0.00654478	yes
INF2	0.36681	6.97889	8.9608	0.00275833	0.0112504	yes
ZNF398	0.366381	4.64597	10.3343	0.00130579	0.00598516	yes
SPATA18	0.365994	4.58116	7.19237	0.00732141	0.0253825	yes
KAT2B	0.365953	5.32481	7.37432	0.00661616	0.0233202	yes
DOK2	0.365892	5.89802	12.6656	0.000372452	0.00200633	yes
SF3B14	0.365663	5.23386	10.5854	0.00113982	0.00533337	yes
SLC39A3	0.365586	4.58706	9.82813	0.00171863	0.00757903	yes
FGD6	0.365447	6.15067	14.1371	0.000169957	0.00102235	yes
DNMT3A	0.365187	5.29522	12.4369	0.000420942	0.0022308	yes
PHRF1	0.365002	5.77144	11.7633	0.000604112	0.00307137	yes
RSF1	0.364987	4.71832	10.4648	0.00121669	0.00564776	yes
PRR14	0.364957	5.33356	12.0979	0.000504775	0.00262812	yes
IL2RG	0.364803	8.2322	11.0962	0.00086505	0.00419566	yes
B3GALT4	0.364766	3.77161	6.1186	0.0133767	0.0415672	yes
ZNRF2	0.364013	4.97705	8.31819	0.003925	0.0151535	yes
RNASET2	0.363946	6.96861	13.3698	0.000255706	0.00144455	yes
COQ9	0.363708	5.32749	10.3563	0.00129037	0.00592724	yes
EMP3	0.363338	6.49555	10.1312	0.00145783	0.00658323	yes
MARK2	0.362438	5.8973	13.3911	0.000252827	0.00143081	yes
NFATC2IP	0.362228	5.6045	10.5885	0.00113792	0.00532673	yes
LATS2	0.361398	5.46778	11.7053	0.000623215	0.00315086	yes
TYK2	0.361377	7.34827	13.2922	0.000266509	0.00149367	yes
SLC25A30	0.361214	5.37164	10.7498	0.00104289	0.00493807	yes
NDUFC1	0.360494	4.23475	7.32745	0.00679093	0.0238637	yes
PPP1R9B	0.360328	7.34496	13.3988	0.000251786	0.00142619	yes
PRCP	0.360307	7.59203	12.2042	0.000476832	0.00249589	yes
ZFYVE20	0.359628	5.26935	10.4515	0.00122552	0.00568256	yes
METTL7A	0.358988	6.1051	6.89013	0.0086673	0.0290489	yes
HDGF	0.358892	7.77584	11.8517	0.000576077	0.00294578	yes
CRTC2	0.358315	5.98218	11.5682	0.000670903	0.00336401	yes
DZIP1L	0.358299	3.43007	6.40665	0.0113694	0.0363661	yes
MBIP	0.358172	3.55708	6.42988	0.0112216	0.0359656	yes
BAX	0.35802	6.42521	11.0362	0.000893477	0.00431712	yes
FBXL19	0.357948	4.40446	9.18856	0.00243532	0.0101919	yes
TMEM129	0.35786	5.36201	10.9241	0.0009492	0.0045553	yes
C10orf54	0.357575	6.98276	9.96963	0.00159144	0.00709826	yes
PI4KB	0.357106	6.38396	11.4508	0.000714641	0.00356092	yes
ACOT13	0.356878	6.14057	13.1859	0.000282071	0.00157466	yes
PTK2B	0.356728	7.53006	11.517	0.000689632	0.00344978	yes
TMEM102	0.356649	3.61617	5.8883	0.0152418	0.0462805	yes
RBM42	0.356206	5.4673	12.0254	0.000524797	0.00271575	yes
ITPRIPL2	0.356074	6.23042	11.7869	0.000596488	0.00303502	yes
STARD3	0.356069	6.30288	13.3599	0.000257065	0.00145094	yes
DCAF5	0.355544	6.46659	11.6684	0.000635699	0.00320513	yes
PTPLAD2	0.3555	4.69433	9.73562	0.00180731	0.00790607	yes
SHC1	0.35502	6.72607	13.1861	0.000282027	0.00157466	yes
TM2D3	0.354947	4.78236	9.95194	0.0016068	0.00715405	yes
PGM2	0.354757	6.47463	6.61854	0.0100923	0.0328713	yes
WIPF1	0.354232	8.45897	11.307	0.000772156	0.00380882	yes
NGRN	0.354172	5.46702	9.70928	0.0018334	0.0080053	yes
NKRF	0.354135	3.80365	7.44131	0.00637434	0.0226115	yes
AMD1	0.353816	7.85771	9.62919	0.00191509	0.00832045	yes
PDE4A	0.353802	6.69751	10.6411	0.00110599	0.00520015	yes
LPCAT2	0.35376	7.23065	12.1603	0.000488188	0.00255009	yes
CLSTN3	0.353652	5.1334	6.46391	0.0110087	0.0354257	yes
RYK	0.35364	5.13656	9.25557	0.0023478	0.00987097	yes
C2orf74	0.353559	4.47937	8.75531	0.00308701	0.0123442	yes
CHCHD10	0.353268	5.88964	6.51583	0.0106919	0.0345629	yes
PSMB7	0.353158	5.96348	9.52362	0.00202844	0.00873264	yes
C19orf6	0.353103	7.52966	10.7779	0.00102721	0.00487831	yes
ST3GAL5	0.35266	6.28504	12.1977	0.000478472	0.00250344	yes
TNRC18	0.352045	6.47238	12.8374	0.000339752	0.0018569	yes
TMEM199	0.351506	5.07267	10.9703	0.000925823	0.00445821	yes
POGLUT1	0.351479	4.11186	7.97961	0.00473071	0.0177068	yes
CROCCP2	0.35147	3.81981	7.40319	0.00651082	0.023038	yes
BOD1	0.351252	3.83938	6.85627	0.00883305	0.0294805	yes
LST1	0.350913	6.40247	12.5623	0.000393613	0.00210433	yes
LIMK2	0.350753	5.27335	11.3126	0.00076983	0.00380324	yes
FBXO7	0.3507	7.17421	10.8131	0.00100782	0.00479691	yes
TBCC	0.350693	4.40691	7.05097	0.00792223	0.0270131	yes
ZNF326	0.350541	4.04484	8.04694	0.00455806	0.0171461	yes
QRSL1	0.350523	4.34642	8.7664	0.00306831	0.0122991	yes
SYNJ1	0.350387	5.61661	11.9681	0.000541184	0.00278923	yes
C11orf48	0.35032	4.81011	9.50495	0.00204919	0.00881302	yes
EXOC7	0.350169	7.13723	12.2175	0.000473428	0.0024801	yes
TACC3	0.350041	5.20504	8.34083	0.00387639	0.0150022	yes
ZDHHC24	0.349876	4.04216	7.15632	0.00747005	0.0257744	yes
PTGFRN	0.349794	4.50567	9.09236	0.0025668	0.0106271	yes
HEXIM1	0.349785	5.77908	9.05509	0.00261965	0.0108003	yes
C1orf174	0.349603	4.5217	9.30905	0.00228025	0.0096346	yes
BZW2	0.349405	4.17776	8.35281	0.00385091	0.0149172	yes
NDST1	0.349348	7.34871	12.0543	0.000516731	0.00268271	yes
UBTD2	0.349087	5.94544	11.3467	0.000755827	0.00374131	yes
CLN3	0.348725	6.92857	12.6362	0.00037835	0.00203467	yes
SLC25A19	0.348721	5.14996	6.36652	0.0116294	0.037049	yes
CLIC2	0.348669	5.03313	10.4036	0.00125773	0.00580659	yes
EDEM2	0.348602	6.55759	12.0142	0.000527969	0.00272884	yes
FAM192A	0.34849	6.16726	12.4958	0.000407873	0.00216875	yes
CLEC11A	0.348166	4.26057	6.97738	0.00825463	0.0279596	yes
USP11	0.347358	5.31621	10.8956	0.000963937	0.00462255	yes
ATAD2B	0.347103	4.6432	8.83273	0.00295876	0.0119285	yes
CYTH1	0.346621	7.94912	12.2912	0.000455096	0.0023939	yes
ZDHHC18	0.346551	5.89791	9.45378	0.00210715	0.00902332	yes
DMXL1	0.3462	7.63842	8.42583	0.00369927	0.0144171	yes
HSD17B10	0.345951	4.55911	8.51197	0.00352817	0.0138435	yes
RNF40	0.345865	7.05095	11.6493	0.000642263	0.00323439	yes
ABCA1	0.345682	7.73729	9.62224	0.00192235	0.00834632	yes
IL4R	0.344718	7.39938	6.57796	0.0103249	0.0335042	yes
DDX54	0.344621	5.58438	11.1339	0.000847661	0.00412386	yes
CYBA	0.344198	8.22757	11.693	0.000627362	0.00316936	yes
CREB3	0.343974	5.29863	8.44981	0.00365082	0.0142546	yes
CCDC9	0.343747	3.57869	5.91894	0.014979	0.0456563	yes
MYCBP2	0.343716	6.65696	10.9821	0.000919957	0.00443164	yes
ARRDC1	0.343708	4.70774	9.54828	0.00200137	0.00863942	yes
NCOR2	0.34314	7.6355	8.0322	0.00459529	0.0172709	yes
CCDC12	0.343113	4.66931	7.3098	0.00685794	0.0240528	yes
CUL1	0.342975	6.25716	11.3244	0.000764939	0.003782	yes
C9orf167	0.342888	5.16791	10.2776	0.00134652	0.00614972	yes
IL18BP	0.342852	6.04616	11.2384	0.000801221	0.00392337	yes
SIRT7	0.342763	5.19573	9.70891	0.00183376	0.0080053	yes
ARHGAP10	0.342418	6.03954	11.7948	0.000593966	0.0030246	yes
TEC	0.342407	3.49243	5.88592	0.0152624	0.0463211	yes
PPPDE2	0.342307	6.02528	9.31989	0.0022668	0.00959481	yes
USP4	0.34185	6.78478	12.0234	0.000525381	0.00271656	yes
HELZ	0.341837	6.01572	9.99526	0.00156944	0.00701463	yes
SLC7A6OS	0.341788	3.71661	6.27897	0.0122179	0.0386615	yes
PARP3	0.341707	4.04792	7.53238	0.00605998	0.0216712	yes
EMR4P	0.341611	5.42633	7.51071	0.0061333	0.0218966	yes
ACAP3	0.341151	5.09731	5.85783	0.0155079	0.0469286	yes
DCXR	0.34092	4.69964	9.38139	0.00219199	0.00934213	yes
IK	0.340895	6.14337	12.0254	0.000524791	0.00271575	yes
CNDP2	0.340811	8.06772	11.8377	0.000580424	0.00296511	yes
DENND1A	0.340714	5.11814	9.12484	0.00252162	0.0104877	yes
PRR13	0.339962	6.34368	10.2749	0.00134856	0.00615479	yes
ATPIF1	0.339473	5.5597	11.2369	0.000801857	0.00392347	yes
MRPS18B	0.338851	5.44904	10.004	0.00156202	0.00698638	yes
BCL2A1	0.338607	8.69725	11.4214	0.000726041	0.00361208	yes
MIER2	0.337995	4.43103	8.26901	0.00403274	0.0154851	yes
NUP160	0.337962	6.0482	11.5688	0.000670673	0.00336401	yes
CSTF2	0.337801	4.0217	6.69201	0.00968458	0.0317493	yes
SLC39A13	0.337545	6.30197	8.42537	0.00370022	0.0144171	yes
DYNC1LI2	0.337399	6.70173	10.8632	0.000980928	0.00468641	yes
NGDN	0.337273	4.28894	7.20291	0.00727854	0.0252777	yes
WHSC2	0.337005	3.9119	6.45302	0.0110764	0.0355934	yes
SF3B3	0.336942	6.68648	10.0542	0.00152004	0.00681531	yes
PRCC	0.336861	5.3671	10.9292	0.000946594	0.00454622	yes
USP20	0.336663	4.3944	7.87906	0.00500106	0.0184909	yes
EML2	0.336629	5.06115	9.57073	0.00197705	0.00854888	yes
NINJ1	0.336124	7.04462	9.70513	0.00183754	0.00801631	yes
HCCS	0.336117	5.06631	10.0634	0.00151247	0.00679094	yes
KIAA1522	0.335934	5.36888	7.16013	0.00745417	0.0257366	yes
FAM13A	0.335919	5.25963	7.99053	0.00470226	0.0176366	yes
FAM8A1	0.335646	5.44961	9.51069	0.00204279	0.00878846	yes
RILP	0.335402	5.1236	6.53955	0.0105502	0.034157	yes
LIG3	0.334917	4.48001	8.30708	0.00394908	0.0152262	yes
TTLL4	0.334752	6.62451	10.664	0.00109241	0.00514391	yes
E4F1	0.334447	4.05291	6.22257	0.0126132	0.0395317	yes
TMEM109	0.334356	6.35606	11.6365	0.000646704	0.00325418	yes
ZDHHC12	0.33418	5.51821	9.74434	0.00179876	0.00787676	yes
PTPRC	0.334138	9.09904	7.34197	0.0067363	0.0237043	yes
NDOR1	0.334084	5.53096	10.7628	0.0010356	0.00491083	yes
CLEC2B	0.333841	5.41639	9.01855	0.00267254	0.0109652	yes
TATDN2	0.333588	6.25093	9.98251	0.00158034	0.0070609	yes
CSTF3	0.33348	4.61976	8.65155	0.00326784	0.0129737	yes
PELP1	0.333392	5.08036	9.81914	0.00172706	0.00760715	yes
HSP90AB1	0.333049	9.42936	6.80729	0.00907863	0.030111	yes
CEP192	0.332139	5.15506	10.2694	0.00135252	0.00617053	yes
SLC31A2	0.332134	6.99571	10.0382	0.00153324	0.00686244	yes
RABGAP1L	0.331686	4.34772	8.03374	0.0045914	0.0172614	yes
SMG7	0.331629	6.84159	10.0686	0.00150814	0.00677866	yes
EML4	0.331196	8.80418	11.1721	0.000830385	0.00405063	yes
SELK	0.331142	4.39884	7.91165	0.00491173	0.0182399	yes
NUP107	0.330911	5.20031	9.15401	0.00248174	0.0103488	yes
AHRR	0.330826	4.93202	6.06605	0.0137804	0.0426555	yes
MCPH1	0.330681	4.12638	7.08887	0.00775642	0.0265649	yes
CHCHD8	0.330544	4.12757	6.86024	0.00881349	0.0294229	yes
IRF3	0.330464	5.34752	10.5849	0.00114018	0.00533337	yes
SHKBP1	0.330195	6.93369	11.3089	0.000771367	0.00380882	yes
RGAG4	0.33018	5.20774	7.69526	0.0055366	0.0201096	yes
TMEM87A	0.330056	5.96624	11.1595	0.000836029	0.00407504	yes
PAK1	0.32993	6.1806	9.05563	0.00261888	0.0108003	yes
ARHGAP9	0.329461	6.06068	8.31964	0.00392186	0.015146	yes
DGKQ	0.32944	5.51645	10.6358	0.00110922	0.0052115	yes
SUGP1	0.328949	4.69122	8.81597	0.00298606	0.0120158	yes
PRMT5	0.328939	5.01934	6.05384	0.0138761	0.0428891	yes
RPS27L	0.328875	6.61686	10.7186	0.00106063	0.00501177	yes
CXorf38	0.328519	5.15402	7.54656	0.00601247	0.0215435	yes
ZHX1	0.328004	5.29815	10.0884	0.00149209	0.00671682	yes
ARID4A	0.327989	5.57991	9.32556	0.00225979	0.0095767	yes
TMEM176B	0.327901	8.54861	9.82109	0.00172522	0.00760433	yes
RBM7	0.327316	4.01805	5.86632	0.0154333	0.0467728	yes
TM9SF4	0.327218	7.02281	10.576	0.00114567	0.00535315	yes
HNRNPA2B1	0.327106	9.39522	10.2641	0.00135641	0.00618383	yes
UBE2E1	0.326812	6.55434	11.2134	0.000812109	0.00396907	yes
PGAP2	0.326666	4.2255	6.13522	0.0132515	0.0412282	yes
UBP1	0.326135	6.43559	11.2104	0.000813416	0.00397393	yes
ACSL1	0.326029	9.5789	8.78662	0.00303447	0.0121799	yes
PRPF4B	0.325979	6.91118	11.0013	0.00091049	0.00439267	yes
FMNL1	0.32583	7.38576	9.80939	0.00173623	0.0076423	yes
JMJD1C	0.325757	6.29999	9.31171	0.00227693	0.00962697	yes
C20orf72	0.325657	5.30964	9.82785	0.00171889	0.00757903	yes
UNK	0.325463	5.31726	8.27243	0.00402516	0.0154647	yes
ZNF687	0.325278	5.17887	9.37808	0.00219596	0.00935281	yes
RCBTB2	0.325273	8.12684	9.52266	0.00202951	0.00873427	yes
FAM98A	0.325084	5.42229	7.71393	0.00547964	0.0199368	yes
NDUFB6	0.324058	5.36937	7.07568	0.00781373	0.026736	yes
EVI2B	0.323758	8.73635	9.04326	0.00263665	0.0108634	yes
PFDN6	0.323694	4.15798	6.0382	0.0139996	0.0431975	yes
PFDN1	0.323334	6.11426	9.68993	0.0018528	0.00807184	yes
TNFSF8	0.322757	4.81046	8.183	0.00422847	0.016101	yes
OSBPL3	0.322521	5.11968	9.22944	0.00238155	0.00999968	yes
SPINT2	0.322346	5.8699	8.89301	0.00286264	0.0115928	yes
PNPLA6	0.322295	8.71792	7.98855	0.0047074	0.0176507	yes
MTF1	0.32227	6.19188	7.98295	0.00472199	0.0176898	yes
STOML2	0.322107	4.99212	6.75343	0.00935678	0.0308491	yes
VPS45	0.322009	5.68057	8.51634	0.00351971	0.0138173	yes
EVI2A	0.321957	7.00613	9.095	0.00256309	0.0106186	yes
APOBR	0.321879	8.83126	10.5071	0.00118917	0.00553617	yes
PILRB	0.321848	5.39161	9.1283	0.00251686	0.0104747	yes
QTRTD1	0.321629	4.83187	8.05623	0.00453474	0.0170735	yes
CC2D1A	0.321133	5.49932	8.33854	0.00388127	0.015012	yes
MED16	0.320553	4.75336	7.64667	0.00568773	0.0205707	yes
TRMT6	0.320244	4.17481	6.23935	0.0124942	0.0392745	yes
SMG5	0.319973	7.37844	8.75739	0.0030835	0.0123417	yes
VRK2	0.319928	4.79691	6.25518	0.0123831	0.0390488	yes
H6PD	0.318744	8.00008	7.84882	0.00508538	0.0187375	yes
NUP62	0.318644	6.63099	9.56926	0.00197862	0.00855279	yes
UQCR10	0.318349	6.12815	9.02808	0.00265864	0.0109227	yes
EXOSC9	0.31825	4.19122	6.13893	0.0132237	0.0411922	yes
SRCAP	0.318122	7.31905	10.0725	0.00150503	0.00676704	yes
ZNF646	0.317689	5.65454	9.11238	0.00253885	0.0105422	yes
BRAT1	0.317453	4.87585	8.37491	0.00380436	0.0147593	yes
C7orf11	0.316743	3.76659	5.98541	0.0144246	0.0442735	yes
VSIG10	0.31666	3.96604	6.23472	0.0125269	0.0393386	yes
GPATCH3	0.316403	4.31251	7.04037	0.00796923	0.0271588	yes
C9orf114	0.316384	4.43214	6.58559	0.0102807	0.0333947	yes
ST3GAL2	0.316273	6.27356	5.94984	0.0147186	0.0450132	yes
SUB1	0.316225	6.12336	10.4221	0.00124519	0.00575511	yes
IL17RC	0.315975	4.19025	6.19217	0.0128317	0.0401179	yes
MMP14	0.315885	9.48937	7.77949	0.00528427	0.0193473	yes
HSBP1	0.315606	5.69627	9.39647	0.00217404	0.00928424	yes
CD53	0.315251	9.32963	8.92087	0.0028193	0.0114641	yes
BLCAP	0.314937	6.70415	10.1561	0.00143821	0.00651253	yes
FES	0.314132	5.67869	8.61076	0.00334184	0.0132099	yes
CLPTM1	0.314045	7.65731	9.37993	0.00219374	0.00934648	yes
C19orf10	0.313797	6.80982	8.59118	0.00337794	0.0133403	yes
PTMA	0.31357	7.01452	9.87554	0.0016749	0.00742358	yes
HMGN1	0.313206	5.50775	9.00398	0.00269393	0.0110494	yes
ARHGAP18	0.313129	7.65342	6.70495	0.00961457	0.0315685	yes
HMGN2	0.31277	4.44814	7.21427	0.00723263	0.0251662	yes
PITPNB	0.312512	6.47554	9.91608	0.00163841	0.00727699	yes
ABHD15	0.312323	4.74662	8.15178	0.0043019	0.0163319	yes
DNAJC11	0.312017	6.01979	10.1367	0.00145343	0.00656979	yes
HCST	0.311725	7.78946	7.14133	0.00753274	0.0259486	yes
ATG3	0.311668	6.36212	9.68721	0.00185555	0.00808103	yes
VAMP8	0.311348	7.65054	9.05105	0.00262545	0.0108207	yes
RNF34	0.310866	4.36083	6.70111	0.00963529	0.0316202	yes
NUP50	0.31076	5.2551	9.1032	0.00255163	0.0105918	yes
IMP4	0.31063	4.56637	6.35672	0.0116938	0.0372355	yes
NEK4	0.310618	4.62261	6.03943	0.0139898	0.0431778	yes
SRSF5	0.310071	7.41453	9.74344	0.00179963	0.00787788	yes
PDE4DIP	0.310053	8.36756	7.78565	0.00526628	0.0192926	yes
PDCD11	0.30996	5.25234	8.61382	0.00333622	0.0131918	yes
LMF2	0.309207	5.60195	9.55465	0.00199443	0.00861239	yes
NOL6	0.309147	5.74076	9.14878	0.00248884	0.0103717	yes
SMAP2	0.30847	7.29627	9.08148	0.00258211	0.0106801	yes
ACAP1	0.308236	4.40103	6.70699	0.00960357	0.0315405	yes
MFSD7	0.308198	6.40406	8.70533	0.00317281	0.0126397	yes
CSTF1	0.308178	4.57769	7.46958	0.00627502	0.0223462	yes
INTS9	0.308177	4.5706	7.33057	0.00677916	0.0238403	yes
S1PR2	0.307724	5.44204	5.7635	0.0163625	0.049122	yes
PUS1	0.307684	3.85523	5.79199	0.0160993	0.0484119	yes
LLGL1	0.307663	4.21745	6.17981	0.0129216	0.0403595	yes
ZNF740	0.307573	5.21497	7.46249	0.00629979	0.0224094	yes
SAP30BP	0.307547	5.6645	8.88992	0.0028675	0.0116083	yes
MYL12B	0.3072	7.81724	9.42519	0.00214024	0.00915218	yes
RPL36AL	0.306394	5.86239	7.5444	0.0060197	0.0215574	yes
FKBP15	0.306122	9.14586	9.57848	0.00196871	0.00851863	yes
C18orf25	0.305377	4.81676	6.86792	0.00877567	0.0293196	yes
KLHDC3	0.304446	6.28767	8.49546	0.00356034	0.013944	yes
RAF1	0.304392	7.10359	9.60986	0.00193535	0.00839419	yes
CDK5RAP1	0.303675	4.71086	6.94216	0.00841875	0.0283949	yes
ZNF224	0.303524	4.63745	7.36692	0.00664347	0.0234035	yes
FBXO34	0.303503	4.93568	8.11276	0.00439548	0.0166425	yes
SCAF1	0.303221	5.85659	8.1648	0.00427113	0.0162295	yes
STAT5A	0.303046	6.80092	8.28388	0.00399986	0.015382	yes
POLR3GL	0.302388	4.61778	7.18144	0.00736614	0.0255125	yes
PPP2R2A	0.302357	5.67308	8.81445	0.00298854	0.012022	yes
ZNF629	0.301628	4.84034	7.65167	0.00567198	0.0205195	yes
CCDC97	0.301477	5.37067	8.33534	0.00388812	0.0150339	yes
CHD8	0.300965	6.5754	9.45041	0.00211102	0.00903629	yes
UBE2O	0.30088	4.61262	7.16733	0.00742431	0.0256513	yes
LSM1	0.300823	4.69406	7.12711	0.0075927	0.0261162	yes
TOB2	0.300804	4.70904	7.45512	0.00632564	0.02247	yes
DDX52	0.300454	5.28252	6.58137	0.0103052	0.033457	yes
PIP5K1C	0.300428	7.03831	7.69089	0.00555003	0.0201385	yes
PDE6D	0.300384	4.3362	6.41618	0.0113085	0.036203	yes
SCRIB	0.300288	4.97761	7.85752	0.00506098	0.0186637	yes
RBM22	0.3001	5.6767	9.09536	0.00256259	0.0106186	yes
KDM5A	0.299371	6.22365	9.294	0.00229905	0.00969798	yes
ZBTB7B	0.299267	6.91584	7.07065	0.00783567	0.0267949	yes
SF3B2	0.299221	7.78673	8.94376	0.0027842	0.0113467	yes
RAB13	0.299113	6.34432	9.34036	0.00224162	0.00951867	yes
ARHGEF18	0.299047	6.14837	8.21116	0.00416335	0.0159053	yes
OTUD5	0.298936	5.92292	9.09575	0.00256204	0.0106186	yes
VRK3	0.298904	5.05679	7.91767	0.00489542	0.0181912	yes
GNL2	0.298735	5.7031	8.01648	0.00463535	0.017412	yes
HNRNPR	0.298659	6.88346	8.35146	0.00385377	0.0149215	yes
ADCK2	0.298078	5.76887	7.4354	0.0063953	0.0226733	yes
GRINA	0.297161	9.12051	8.9302	0.00280493	0.0114093	yes
FAM126B	0.296547	5.35701	8.24578	0.00408469	0.0156516	yes
CCNL1	0.296442	6.99726	8.63986	0.00328887	0.0130491	yes
DIAPH1	0.295573	8.49679	7.6822	0.00557681	0.0202211	yes
ANKRD12	0.295447	6.15523	6.55546	0.0104563	0.0338712	yes
RBBP6	0.295106	5.79181	7.80702	0.00520435	0.0191096	yes
MED13	0.294912	6.7741	7.86941	0.00502779	0.0185628	yes
TNFAIP8	0.294747	5.76285	8.49846	0.00355448	0.013933	yes
SDF2	0.294576	5.00538	6.90468	0.00859705	0.0288369	yes
DPF2	0.294495	5.46997	7.19983	0.00729106	0.0252936	yes
EIF3G	0.294489	6.65879	8.98237	0.00272598	0.0111522	yes
ATP5SL	0.294488	5.47748	7.14686	0.00750953	0.0258826	yes
APC	0.294282	5.85931	6.00957	0.0142285	0.0437345	yes
YPEL4	0.294165	5.68971	7.955	0.00479547	0.0178944	yes
PSMB3	0.294135	6.54308	8.66562	0.0032427	0.0128859	yes
ARHGAP17	0.293814	7.09145	8.52352	0.00350586	0.0137729	yes
TOR1A	0.293775	5.764	8.85771	0.00291853	0.0117887	yes
UTP3	0.293648	5.7332	7.94619	0.00481888	0.0179473	yes
WDR61	0.293611	5.13239	7.20538	0.00726852	0.0252567	yes
OSBPL1A	0.293562	6.70012	7.12391	0.00760627	0.0261457	yes
KMO	0.293103	5.88145	7.38819	0.00656537	0.0231924	yes
EIF1AY	0.293072	4.58213	6.39786	0.0114258	0.03651	yes
HNRNPH3	0.293005	6.77302	8.12768	0.00435945	0.0165208	yes
VCPIP1	0.292695	5.45084	5.97594	0.0145023	0.0444644	yes
QSER1	0.292515	5.6439	7.1038	0.00769206	0.0263692	yes
HDAC10	0.292444	5.32194	7.22427	0.00719246	0.0250333	yes
SNRPB2	0.292343	5.41062	6.77205	0.00925966	0.0305842	yes
CDK12	0.291662	6.07697	7.04336	0.00795595	0.0271208	yes
SERPINA1	0.291454	8.72331	5.96596	0.0145846	0.0446571	yes
TGIF2	0.291275	4.96879	6.25481	0.0123857	0.0390488	yes
STK4	0.290532	7.23444	8.20708	0.00417272	0.0159363	yes
NT5C2	0.290404	7.16847	7.30369	0.00688131	0.0241148	yes
DYNC1H1	0.290375	8.3058	7.17519	0.00739187	0.0255708	yes
WDFY1	0.290117	7.59098	8.39104	0.00377075	0.0146511	yes
CCDC92	0.289854	5.51243	7.89231	0.00496455	0.0183879	yes
TMEM203	0.2894	4.64127	6.47249	0.0109557	0.0352817	yes
SSBP4	0.289374	5.08741	5.80975	0.0159376	0.0480161	yes
COPS7B	0.28936	5.04617	7.12136	0.00761708	0.0261614	yes
RPS6KB1	0.289276	4.72061	6.45755	0.0110482	0.0355167	yes
PARP8	0.288695	5.98678	8.23954	0.00409875	0.0156914	yes
PCNXL3	0.288173	6.20252	8.27267	0.00402463	0.0154647	yes
HMOX1	0.288165	7.4349	7.69282	0.00554409	0.0201311	yes
SRF	0.288019	5.83428	6.24576	0.0124491	0.0391764	yes
VEZF1	0.287911	5.15825	6.96047	0.008333	0.0281653	yes
ATG16L2	0.287301	6.2649	8.10787	0.00440735	0.0166677	yes
NARF	0.287087	4.89515	6.24198	0.0124757	0.0392358	yes
C1orf162	0.287047	7.02334	8.35935	0.00383707	0.0148681	yes
RRP1	0.287008	5.44191	7.70055	0.00552039	0.0200564	yes
BRD8	0.286828	4.88435	7.08474	0.00777432	0.0266083	yes
NCAPH2	0.286549	4.66535	5.91104	0.0150463	0.0457959	yes
MTA2	0.286468	6.41741	8.41288	0.00372572	0.0145027	yes
MGRN1	0.286333	6.85949	6.93506	0.00845223	0.0284709	yes
AHSA2	0.286255	6.2309	6.61826	0.0100938	0.0328713	yes
ELP3	0.28596	5.45564	5.95083	0.0147103	0.0449988	yes
PSMC2	0.285798	6.92379	8.08824	0.00445534	0.0168342	yes
RAI1	0.28571	4.96464	6.56327	0.0104105	0.0337561	yes
RHOG	0.28556	6.83138	7.66693	0.00562422	0.0203698	yes
USP10	0.285543	5.77275	7.81017	0.0051953	0.0190819	yes
C5orf44	0.28536	4.81449	6.35298	0.0117184	0.0373002	yes
ACAA1	0.285038	7.17664	8.24397	0.00408876	0.0156578	yes
KIAA0513	0.284648	6.39563	7.49565	0.00618483	0.0220497	yes
GNAI2	0.284484	9.41075	7.69113	0.00554928	0.0201385	yes
ABCF1	0.284353	6.65078	7.55769	0.00597544	0.0214288	yes
CD68	0.283737	12.1317	7.13961	0.00753995	0.025965	yes
SPI1	0.283271	9.04199	7.98704	0.00471133	0.0176556	yes
TM2D2	0.282691	5.41687	7.3302	0.00678054	0.0238403	yes
SUPT5H	0.28252	7.21378	7.05345	0.00791126	0.0269829	yes
SKIL	0.281998	4.8899	6.11256	0.0134225	0.0416891	yes
RIF1	0.281924	5.52124	6.83891	0.00891934	0.0297141	yes
TBC1D22B	0.281849	5.03151	7.17808	0.00737997	0.0255534	yes
PPIG	0.281833	6.03538	6.71732	0.00954809	0.0314149	yes
GGTA1P	0.281592	5.25041	6.15976	0.0130689	0.0407696	yes
BPNT1	0.281448	4.89473	6.3816	0.0115309	0.0367813	yes
HNRNPD	0.281059	6.78613	7.49778	0.00617751	0.0220359	yes
PHB	0.281004	6.07571	8.10915	0.00440423	0.0166658	yes
PTMS	0.280486	6.60626	7.8826	0.00499126	0.01846	yes
IDH3B	0.280364	6.12458	7.58531	0.00588458	0.0211388	yes
SNX10	0.280039	8.86604	7.58854	0.00587404	0.0211128	yes
PEX14	0.279821	5.90258	7.28246	0.00696311	0.024368	yes
TAB1	0.27925	4.96238	6.63621	0.00999263	0.0325916	yes
FIBP	0.279179	5.34211	7.35998	0.00666915	0.023481	yes
POLDIP3	0.279041	6.38638	8.2311	0.00411786	0.0157456	yes
RANBP3	0.278703	5.71151	7.81758	0.00517405	0.0190148	yes
KYNU	0.278525	7.53261	6.84085	0.00890967	0.0296896	yes
CDC37	0.278487	8.42354	6.91363	0.00855414	0.0287451	yes
SNRPA	0.278174	5.02687	6.83464	0.00894067	0.0297618	yes
CDK5RAP3	0.278127	7.14084	7.44393	0.00636509	0.022585	yes
FAM48A	0.277323	5.54263	7.67615	0.00559555	0.0202833	yes
WSB1	0.276565	7.44825	7.51448	0.00612051	0.0218631	yes
ARHGAP31	0.276488	7.74806	6.25042	0.0124164	0.0391069	yes
CCDC90B	0.2761	5.0591	6.77918	0.00922272	0.0304938	yes
ABHD12	0.275726	7.43324	7.77826	0.00528788	0.0193544	yes
CTDNEP1	0.275493	7.1459	7.89946	0.00494495	0.0183419	yes
NDUFB7	0.275045	5.32872	7.02428	0.0080412	0.0273529	yes
ZBTB1	0.274921	6.83307	7.02206	0.00805117	0.0273796	yes
SLC30A1	0.274684	6.02165	7.63282	0.00573158	0.0206882	yes
VIPAR	0.274526	5.01286	6.81396	0.00904478	0.0300222	yes
ASCC2	0.274426	6.20855	7.12382	0.00760663	0.0261457	yes
GLG1	0.27429	7.71731	7.20159	0.00728391	0.0252849	yes
FAM111A	0.273938	6.18539	7.73683	0.00541058	0.0197193	yes
COX7B	0.273869	6.48058	5.89984	0.0151422	0.046055	yes
NOL11	0.273614	4.61908	6.02707	0.0140881	0.0433971	yes
MAP2K7	0.27344	4.94587	5.92385	0.0149373	0.045562	yes
NOLC1	0.273388	5.47978	6.35092	0.011732	0.0373201	yes
TM9SF1	0.273291	5.84893	7.66503	0.00563013	0.0203855	yes
CD58	0.272971	5.69107	6.85384	0.0088451	0.029513	yes
USP33	0.272316	6.50106	6.26974	0.0122817	0.0388075	yes
HK3	0.27208	9.92662	5.75033	0.0164855	0.0494218	yes
C6orf106	0.272057	8.16709	6.99641	0.00816732	0.0277154	yes
CLEC16A	0.271459	5.54713	7.37454	0.00661537	0.0233202	yes
MORC3	0.271223	6.1209	7.71875	0.00546501	0.0198931	yes
MYO15B	0.27121	5.72644	6.99421	0.00817739	0.0277422	yes
KAT2A	0.270626	4.78286	5.94286	0.014777	0.0451703	yes
DEDD	0.270194	5.2279	7.01632	0.00807702	0.0274455	yes
PHC3	0.269978	5.47644	5.85146	0.0155641	0.0470687	yes
TMEM59	0.269688	7.86187	7.06311	0.00786873	0.0268738	yes
MAP7D1	0.269565	7.76361	6.87381	0.00874681	0.0292692	yes
ARAF	0.269226	6.33231	7.45041	0.00634219	0.0225163	yes
ARSA	0.269088	6.19883	7.62978	0.00574123	0.0207172	yes
UNC13D	0.268591	7.30652	7.16905	0.00741719	0.0256357	yes
HEMK1	0.268351	5.06779	5.93628	0.0148323	0.0453067	yes
FUCA2	0.267906	7.16941	7.37989	0.00659572	0.0232739	yes
ERP29	0.267715	7.63716	6.92342	0.00850741	0.0286107	yes
PSMC3	0.267598	6.42086	6.93336	0.00846026	0.0284854	yes
BLVRB	0.266889	6.25916	6.98903	0.0082011	0.0278079	yes
HMGN4	0.266683	5.91086	6.86312	0.00879926	0.0293831	yes
TMEM165	0.266618	6.79906	7.46816	0.00627997	0.0223576	yes
USP19	0.266283	6.43192	7.2628	0.00703976	0.0245621	yes
ALAD	0.265665	6.13	7.05516	0.00790371	0.0269788	yes
CARD8	0.265438	6.60834	6.11257	0.0134224	0.0416891	yes
SUFU	0.265288	5.77251	6.8002	0.00911474	0.0302151	yes
ANPEP	0.264704	9.05316	7.03868	0.00797679	0.0271755	yes
SRSF9	0.264528	6.05887	6.01777	0.0141625	0.0435844	yes
[truncated: 2,265 more rows]

## Sheet: Table S4
Table S4. Transcription factor enrichment following interferon lambda treatment
Transcription Factors (MCSF+IFN-λ3)												Transcription Factors (GMCSF+IFN-λ3)
Network Object Name	Actual	n	R	N	Expected	Ratio	p-value	z-score	Input IDs			Network Object Name	Actual	n	R	N	Expected	Ratio	p-value	z-score	Input IDs
c-Myc	537	2489	2493	42695	145.3	3.695	0	34.5	MYC			c-Myc	854	4395	2493	42695	256.6	3.328	0	40.57
CREB1	764	2489	5103	42695	297.5	2.568	0	29.7				CREB1	1346	4395	5103	42695	525.3	2.562	0	40.29
SP1	314	2489	1627	42695	94.85	3.311	3.547e-82	23.64	SP1			SP1	479	4395	1627	42695	167.5	2.86	7.999e-107	25.91
p53	268	2489	1249	42695	72.81	3.681	2.976e-80	23.92				p53	399	4395	1249	42695	128.6	3.103	1.037e-100	25.56
STAT1	127	2489	354	42695	20.64	6.154	1.97e-65	24.23	STAT1			E2F1	294	4395	842	42695	86.68	3.392	3.416e-84	23.75	E2F1
ESR1 (nuclear)	235	2489	1271	42695	74.1	3.172	1.731e-57	19.56				RelA (p65 NF-kB subunit)	299	4395	916	42695	94.29	3.171	1.252e-77	22.5	RELA
RelA (p65 NF-kB subunit)	193	2489	916	42695	53.4	3.614	3.085e-56	19.9				CUX1 (p110)	385	4395	1389	42695	143	2.693	4.949e-77	21.73	CUX1
E2F1	184	2489	842	42695	49.09	3.749	3.943e-56	20.04	E2F1			ESR1 (nuclear)	362	4395	1271	42695	130.8	2.767	8.245e-76	21.66
Androgen receptor	193	2489	990	42695	57.71	3.344	9.053e-51	18.57				YY1	335	4395	1131	42695	116.4	2.877	8.406e-75	21.68	YY1
IRF1	84	2489	203	42695	11.83	7.098	2.053e-49	21.67	IRF1			Oct-3/4	337	4395	1227	42695	126.3	2.668	3.228e-66	20.08
Oct-3/4	212	2489	1227	42695	71.53	2.964	6.704e-47	17.37				STAT1	158	4395	354	42695	36.44	4.336	1.956e-62	21.35	STAT1
c-Jun	163	2489	816	42695	47.57	3.426	2.375e-44	17.41				Androgen receptor	283	4395	990	42695	101.9	2.777	1.644e-59	19.16
IRF8	86	2489	257	42695	14.98	5.74	6.879e-42	18.96	IRF8			IRF4	168	4395	430	42695	44.26	3.795	3.34e-56	19.74	IRF4
CUX1 (p110)	217	2489	1389	42695	80.97	2.68	6.887e-41	15.84				IRF8	123	4395	257	42695	26.46	4.649	5.329e-53	19.88
YY1	188	2489	1131	42695	65.93	2.851	3.395e-39	15.7				c-Jun	237	4395	816	42695	84	2.821	3.194e-51	17.8	JUN
HIF1A	140	2489	691	42695	40.28	3.475	6.582e-39	16.32				ZNF143	263	4395	976	42695	100.5	2.618	6.177e-50	17.32
PU.1	102	2489	391	42695	22.79	4.475	1.51e-38	17.17				HIF1A	208	4395	691	42695	71.13	2.924	1.009e-47	17.27	HIF1A
STAT3	134	2489	654	42695	38.13	3.515	7.965e-38	16.12	STAT3			PU.1	148	4395	391	42695	40.25	3.677	1.26e-47	18.01	SPI1
E2F4	90	2489	339	42695	19.76	4.554	8.431e-35	16.35				NANOG	209	4395	718	42695	73.91	2.828	2.051e-45	16.73
ETS1	97	2489	391	42695	22.79	4.255	9.374e-35	16.09				E2F4	132	4395	339	42695	34.9	3.783	3.314e-44	17.42
SP3	112	2489	515	42695	30.02	3.73	2.991e-34	15.51	SP3			IRF1	99	4395	203	42695	20.9	4.738	7.73e-44	18.08	IRF1
IRF4	99	2489	430	42695	25.07	3.949	1.487e-32	15.29				STAT3	194	4395	654	42695	67.32	2.882	1.559e-43	16.43	STAT3
NANOG	132	2489	718	42695	41.86	3.154	3.352e-32	14.48				SP3	163	4395	515	42695	53.01	3.075	1.199e-40	16.05
c-Fos	88	2489	356	42695	20.75	4.24	1.604e-31	15.27	FOS			NF-kB1 (p50)	148	4395	467	42695	48.07	3.079	4.355e-37	15.3
GCR	101	2489	475	42695	27.69	3.647	3.726e-30	14.44	NR3C1			C/EBPbeta	177	4395	625	42695	64.34	2.751	6.871e-37	14.94
NF-kB1 (p50)	100	2489	467	42695	27.22	3.673	3.95e-30	14.45				STAT6	130	4395	394	42695	40.56	3.205	9.772e-35	14.9
EGR1	97	2489	447	42695	26.06	3.722	9.59e-30	14.4	EGR1			EGR1	138	4395	447	42695	46.01	2.999	2.585e-33	14.39
GATA-3	118	2489	644	42695	37.54	3.143	9.186e-29	13.63				p63	137	4395	443	42695	45.6	3.004	3.608e-33	14.36
p63	95	2489	443	42695	25.83	3.679	9.738e-29	14.1				GATA-3	169	4395	644	42695	66.29	2.549	6.688e-31	13.42
KLF4	80	2489	326	42695	19	4.209	1.515e-28	14.47				RelB (NF-kB subunit)	82	4395	197	42695	20.28	4.044	2.133e-30	14.5	RELB
C/EBPbeta	112	2489	625	42695	36.44	3.074	1.645e-26	13				C/EBPalpha	123	4395	395	42695	40.66	3.025	3.13e-30	13.7
C/EBPalpha	81	2489	395	42695	23.03	3.518	2.285e-23	12.51				c-Rel (NF-kB subunit)	84	4395	222	42695	22.85	3.676	1.315e-27	13.54
FKHR	66	2489	277	42695	16.15	4.087	4.96e-23	12.83				AML1 (RUNX1)	101	4395	306	42695	31.5	3.206	2.605e-27	13.12	RUNX1
FOXO3A	58	2489	220	42695	12.83	4.522	9.373e-23	13.03				SOX2	157	4395	617	42695	63.51	2.472	3.215e-27	12.48
JunD	54	2489	197	42695	11.48	4.702	3.762e-22	12.96				c-Fos	108	4395	356	42695	36.65	2.947	1.128e-25	12.5	FOS
PR (nuclear)	63	2489	265	42695	15.45	4.078	5.392e-22	12.51				GCR	129	4395	475	42695	48.9	2.638	2.274e-25	12.16
FOXM1	42	2489	127	42695	7.404	5.673	5.871e-21	13.12	FOXM1			KLF4	101	4395	326	42695	33.56	3.01	6.927e-25	12.34
PPAR-gamma	67	2489	312	42695	18.19	3.684	1.045e-20	11.84	PPARG			ETS1	112	4395	391	42695	40.25	2.783	2.878e-24	12
E2F3	49	2489	180	42695	10.49	4.67	4.275e-20	12.28				SRF	114	4395	409	42695	42.1	2.708	1.36e-23	11.76	SRF
c-Myb	49	2489	187	42695	10.9	4.495	2.495e-19	11.92				IRF2	43	4395	75	42695	7.72	5.57	1.567e-23	13.42	IRF2
Bcl-6	44	2489	152	42695	8.861	4.965	2.506e-19	12.19				FOXO3A	77	4395	220	42695	22.65	3.4	5.928e-23	12.09	FOXO3
AML1 (RUNX1)	64	2489	306	42695	17.84	3.588	3.196e-19	11.3	RUNX1			FKHR	88	4395	277	42695	28.51	3.086	1.068e-22	11.8	FOXO1
ZNF143	131	2489	976	42695	56.9	2.302	4.69e-19	10.24				Bcl-6	60	4395	152	42695	15.65	3.835	3.104e-21	11.86
STAT2	30	2489	71	42695	4.139	7.248	7.214e-19	13.11	STAT2			PPAR-gamma	91	4395	312	42695	32.12	2.833	1.429e-20	11.01
c-Rel (NF-kB subunit)	53	2489	222	42695	12.94	4.095	8.023e-19	11.5				FOXP3	85	4395	280	42695	28.82	2.949	1.538e-20	11.08
SRF	75	2489	409	42695	23.84	3.146	8.811e-19	10.85				HSF1	86	4395	287	42695	29.54	2.911	2.343e-20	11
ATF-3	42	2489	143	42695	8.337	5.038	8.932e-19	12.03	ATF3			PR (nuclear)	81	4395	265	42695	27.28	2.969	7.58e-20	10.89
NF-kB p50/p50	30	2489	72	42695	4.197	7.147	1.168e-18	12.99				JunD	67	4395	197	42695	20.28	3.304	2.113e-19	10.98	JUND
IRF9	18	2489	23	42695	1.341	13.42	1.449e-18	14.83	IRF9			FOXM1	51	4395	127	42695	13.07	3.901	1.175e-18	11.09	FOXM1
NFYA	45	2489	171	42695	9.969	4.514	5.972e-18	11.46				TCF7L2 (TCF4)	99	4395	381	42695	39.22	2.524	2.367e-18	10.12	TCF4
JunB	40	2489	137	42695	7.987	5.008	7.515e-18	11.69	JUNB			STAT2	36	4395	71	42695	7.309	4.926	1.419e-17	11.21	STAT2
NFYB	41	2489	145	42695	8.453	4.85	1.053e-17	11.56				ATF-4	55	4395	152	42695	15.65	3.515	1.438e-17	10.52	ATF4
HSF1	59	2489	287	42695	16.73	3.526	1.836e-17	10.68				ATF-3	53	4395	143	42695	14.72	3.6	1.643e-17	10.55
IRF2	29	2489	75	42695	4.372	6.633	5.01e-17	12.15	IRF2			HNF4-alpha	119	4395	514	42695	52.91	2.249	1.706e-17	9.651
E2F2	39	2489	137	42695	7.987	4.883	5.052e-17	11.33	E2F2			NF-kB p50/p50	36	4395	72	42695	7.412	4.857	2.556e-17	11.1
VDR	52	2489	241	42695	14.05	3.701	1.722e-16	10.46				E2F3	60	4395	180	42695	18.53	3.238	4.647e-17	10.19	E2F3
IRF7	22	2489	43	42695	2.507	8.776	2.041e-16	12.69	IRF7			E2F2	51	4395	137	42695	14.1	3.616	5.323e-17	10.39	E2F2
USF1	49	2489	224	42695	13.06	3.752	7.1e-16	10.28	USF1			XBP1	54	4395	154	42695	15.85	3.406	1.38e-16	10.13	XBP1
BLIMP1 (PRDI-BF1)	30	2489	89	42695	5.188	5.782	1.205e-15	11.24	PRDM1			DBP	96	4395	387	42695	39.84	2.41	2.044e-16	9.438
TCF7L2 (TCF4)	66	2489	381	42695	22.21	2.971	1.96e-15	9.617				FOXK1	35	4395	72	42695	7.412	4.722	2.198e-16	10.71
NRF2	46	2489	206	42695	12.01	3.83	2.379e-15	10.13	NFE2L2			AHR	77	4395	279	42695	28.72	2.681	3.736e-16	9.543
Fra-2	27	2489	78	42695	4.547	5.938	1.496e-14	10.86				C/EBP zeta	40	4395	94	42695	9.676	4.134	5.47e-16	10.3	CEBPZ
IRF3	22	2489	52	42695	3.031	7.257	3.15e-14	11.23				PPAR-beta(delta)	45	4395	121	42695	12.46	3.613	3.704e-15	9.75
STAT6	65	2489	394	42695	22.97	2.83	3.477e-14	9.079				ESR2	50	4395	145	42695	14.93	3.35	3.911e-15	9.601
N-Myc	48	2489	238	42695	13.87	3.46	3.775e-14	9.467				NFYA	55	4395	171	42695	17.6	3.125	5.24e-15	9.43
RelB (NF-kB subunit)	43	2489	197	42695	11.48	3.744	4.459e-14	9.605				b-Myb	39	4395	95	42695	9.779	3.988	5.379e-15	9.877	MYBL2
ESR2	36	2489	145	42695	8.453	4.259	8.191e-14	9.78				TAL1	62	4395	209	42695	21.51	2.882	7.184e-15	9.238
FOXP3	52	2489	280	42695	16.32	3.186	1.076e-13	9.13				AP-2A	71	4395	260	42695	26.76	2.653	9.326e-15	9.055
p73	37	2489	155	42695	9.036	4.095	1.388e-13	9.604	TP73			NF-kB2 (p52)	42	4395	110	42695	11.32	3.709	1.034e-14	9.638	NFKB2
C/EBPdelta	37	2489	159	42695	9.269	3.992	3.221e-13	9.403	CEBPD			N-Myc	67	4395	238	42695	24.5	2.735	1.042e-14	9.091
ETS2	33	2489	129	42695	7.52	4.388	3.53e-13	9.589				p73	51	4395	155	42695	15.96	3.196	1.808e-14	9.28
Elk-1	37	2489	164	42695	9.561	3.87	8.839e-13	9.162	ELK1			c-Myb	57	4395	187	42695	19.25	2.961	2.356e-14	9.104	MYB
Fra-1	27	2489	91	42695	5.305	5.089	1.04e-12	9.717				IRF9	18	4395	23	42695	2.368	7.603	3.296e-14	10.73	IRF9
SOX2	83	2489	617	42695	35.97	2.308	1.299e-12	8.14				PPAR-alpha	58	4395	199	42695	20.48	2.831	1.216e-13	8.772	PPARA
ATF-4	35	2489	152	42695	8.861	3.95	1.927e-12	9.065				USF1	62	4395	224	42695	23.06	2.689	2.315e-13	8.585	USF1
HNF4-alpha	73	2489	514	42695	29.96	2.436	2.138e-12	8.151				PAX5	46	4395	142	42695	14.62	3.147	6.377e-13	8.681
b-Myb	27	2489	95	42695	5.538	4.875	3.237e-12	9.408	MYBL2			VDR	64	4395	241	42695	24.81	2.58	7.497e-13	8.331
GABP alpha	34	2489	148	42695	8.628	3.941	4.253e-12	8.916				MITF	45	4395	138	42695	14.21	3.168	8.699e-13	8.64	VIT
AP-2A	47	2489	260	42695	15.16	3.101	4.374e-12	8.454				YB-1	44	4395	133	42695	13.69	3.214	8.823e-13	8.662	YBX1
ERR1	40	2489	200	42695	11.66	3.431	6.448e-12	8.573				NFYB	46	4395	145	42695	14.93	3.082	1.478e-12	8.506	CBFB
Miz-1	29	2489	113	42695	6.588	4.402	8.527e-12	9.01				GRHL2	30	4395	71	42695	7.309	4.105	2.937e-12	8.869
STAT5A	29	2489	115	42695	6.704	4.326	1.364e-11	8.885	STAT5A			HNF3-alpha	59	4395	220	42695	22.65	2.605	3.703e-12	8.086
AHR	48	2489	279	42695	16.26	2.951	1.625e-11	8.135				SOX4	38	4395	111	42695	11.43	3.326	9.488e-12	8.311	SOX4
WT1	36	2489	172	42695	10.03	3.59	1.822e-11	8.469				EBF	41	4395	126	42695	12.97	3.161	9.496e-12	8.229
Max	26	2489	95	42695	5.538	4.695	2.083e-11	8.97	MAX			SREBP1 (nuclear)	44	4395	143	42695	14.72	2.989	1.421e-11	8.071	SREBF1
TEF-1	23	2489	75	42695	4.372	5.26	2.291e-11	9.188				FOXP2	54	4395	198	42695	20.38	2.649	1.468e-11	7.88
TAL1	40	2489	209	42695	12.18	3.283	2.714e-11	8.232				EGR2 (Krox20)	37	4395	108	42695	11.12	3.328	1.726e-11	8.206	EGR2
PAX5	32	2489	142	42695	8.278	3.866	3.084e-11	8.51				LXR-alpha	35	4395	99	42695	10.19	3.434	2.178e-11	8.215
EPAS1	37	2489	184	42695	10.73	3.449	3.318e-11	8.284				IRF7	22	4395	43	42695	4.426	4.97	2.185e-11	8.823	IRF7
XBP1	33	2489	154	42695	8.978	3.676	6.421e-11	8.277	XBP1			NRF2	54	4395	206	42695	21.21	2.547	7.589e-11	7.537	NFE2L2
EGR2 (Krox20)	27	2489	108	42695	6.296	4.288	8.467e-11	8.513				DEC1 (Stra13)	28	4395	71	42695	7.309	3.831	1.11e-10	8.087
NF-kB2 (p52)	27	2489	110	42695	6.413	4.21	1.331e-10	8.388				TBP	38	4395	121	42695	12.46	3.051	1.74e-10	7.653
E2F7	17	2489	45	42695	2.623	6.48	2.258e-10	9.152				C/EBPdelta	45	4395	159	42695	16.37	2.749	1.874e-10	7.486	CEBPD
PPAR-beta(delta)	28	2489	121	42695	7.054	3.969	2.682e-10	8.138	PPARD			ERR1	52	4395	200	42695	20.59	2.526	2.323e-10	7.326	ESRRA
MITF	30	2489	138	42695	8.045	3.729	3.214e-10	7.989				NRF1	41	4395	139	42695	14.31	2.865	2.961e-10	7.462
GRHL2	21	2489	71	42695	4.139	5.074	3.569e-10	8.547				E2F8	16	4395	26	42695	2.676	5.978	2.99e-10	8.601	E2F8
RUNX2	34	2489	173	42695	10.09	3.371	3.885e-10	7.776				RXRA	50	4395	190	42695	19.56	2.556	3.231e-10	7.284
E2F8	13	2489	26	42695	1.516	8.577	4.421e-10	9.615	E2F8			PAX8	32	4395	93	42695	9.573	3.343	3.447e-10	7.661
YB-1	29	2489	133	42695	7.754	3.74	5.845e-10	7.875	YBX1			FLI1	36	4395	114	42695	11.74	3.068	4.373e-10	7.489
RARalpha	30	2489	142	42695	8.278	3.624	6.687e-10	7.793				RARalpha	41	4395	142	42695	14.62	2.805	6.071e-10	7.298	RARA
SREBP1 (nuclear)	30	2489	143	42695	8.337	3.599	7.994e-10	7.745				ATF-1	26	4395	67	42695	6.897	3.77	7.715e-10	7.686
ARNT	22	2489	81	42695	4.722	4.659	8.381e-10	8.201				Miz-1	35	4395	113	42695	11.63	3.009	1.36e-09	7.243	ZBTB17
USF2	30	2489	145	42695	8.453	3.549	1.136e-09	7.65				ZNF42 (MZF1)	22	4395	51	42695	5.25	4.191	1.426e-09	7.723
FosB	19	2489	62	42695	3.614	5.257	1.252e-09	8.345				BLIMP1 (PRDI-BF1)	30	4395	89	42695	9.162	3.275	2.129e-09	7.276
PPAR-alpha	36	2489	199	42695	11.6	3.103	1.309e-09	7.399				IRF3	22	4395	52	42695	5.353	4.11	2.231e-09	7.601	IRF3
TBP	27	2489	121	42695	7.054	3.828	1.316e-09	7.75				TFIIB	28	4395	80	42695	8.235	3.4	2.759e-09	7.279	GTF2B
HNF3-alpha	38	2489	220	42695	12.83	2.963	1.797e-09	7.263				Max	31	4395	95	42695	9.779	3.17	2.842e-09	7.173	MAX
LXR-alpha	24	2489	99	42695	5.771	4.158	1.821e-09	7.828				TR-alpha	36	4395	122	42695	12.56	2.867	3.454e-09	6.994
LXR-beta	15	2489	39	42695	2.274	6.597	1.936e-09	8.701				RUNX2	45	4395	173	42695	17.81	2.527	3.589e-09	6.817
SMAD3	42	2489	261	42695	15.22	2.76	2.38e-09	7.098	SMAD3			ARNT	28	4395	81	42695	8.338	3.358	3.802e-09	7.196
Oct-1	34	2489	186	42695	10.84	3.136	2.812e-09	7.262	POU2F1			E2F7	20	4395	45	42695	4.632	4.318	4.205e-09	7.543
ChREBP	20	2489	72	42695	4.197	4.765	3.162e-09	7.955				ChREBP	26	4395	72	42695	7.412	3.508	4.704e-09	7.215	MLXIPL
C/EBP zeta	23	2489	94	42695	5.48	4.197	3.246e-09	7.721	CEBPZ			SMAD3	59	4395	261	42695	26.87	2.196	5.207e-09	6.565	SMAD3
SMAD4	38	2489	228	42695	13.29	2.859	5.01e-09	7.002				NF-E2 (45 kDa)	23	4395	59	42695	6.073	3.787	6.541e-09	7.257	NFE2
SOX9	32	2489	173	42695	10.09	3.173	6.017e-09	7.125				WT1	44	4395	172	42695	17.71	2.485	9.214e-09	6.611
GATA-2	35	2489	201	42695	11.72	2.987	6.212e-09	7.025				GLI-1	28	4395	84	42695	8.647	3.238	9.589e-09	6.956
ATH1	20	2489	75	42695	4.372	4.574	6.875e-09	7.708				TFEB	18	4395	39	42695	4.015	4.484	1.198e-08	7.373
PEA3	20	2489	75	42695	4.372	4.574	6.875e-09	7.708				RFX5	11	4395	15	42695	1.544	7.124	1.25e-08	8.036	RFX5
ROR-alpha	22	2489	92	42695	5.363	4.102	1.118e-08	7.411				E2F6	29	4395	90	42695	9.265	3.13	1.258e-08	6.853
NF-AT2(NFATC1)	26	2489	125	42695	7.287	3.568	1.265e-08	7.154				USF2	39	4395	145	42695	14.93	2.613	1.413e-08	6.59
RBP-J kappa (CBF1)	27	2489	134	42695	7.812	3.456	1.372e-08	7.086				CBF beta	19	4395	44	42695	4.529	4.195	1.835e-08	7.183	CBFB
EBF	26	2489	126	42695	7.345	3.54	1.506e-08	7.103				CTCF	42	4395	164	42695	16.88	2.488	1.91e-08	6.467
TFIIB	20	2489	80	42695	4.664	4.288	2.284e-08	7.325	GTF2B			FXR	41	4395	160	42695	16.47	2.489	2.751e-08	6.394
FoxL2	17	2489	59	42695	3.44	4.943	2.597e-08	7.54				FBI-1 (Pokemon)	19	4395	45	42695	4.632	4.102	2.869e-08	7.052
RFX5	9	2489	15	42695	0.8745	10.29	2.783e-08	8.956	RFX5			GATA-2	47	4395	201	42695	20.69	2.272	6.043e-08	6.121
ERG	22	2489	97	42695	5.655	3.89	3.15e-08	7.091				MYOG	62	4395	301	42695	30.98	2.001	8.553e-08	5.904
ATF-1	18	2489	67	42695	3.906	4.608	3.404e-08	7.355				STAT5A	32	4395	115	42695	11.84	2.703	1.148e-07	6.195	STAT5A
E2F6	21	2489	90	42695	5.247	4.002	3.796e-08	7.094				BMAL1	32	4395	115	42695	11.84	2.703	1.148e-07	6.195
NF-AT1(NFATC2)	23	2489	107	42695	6.238	3.687	4.506e-08	6.925				HNF3-beta	60	4395	290	42695	29.85	2.01	1.163e-07	5.846
FXR	29	2489	160	42695	9.328	3.109	4.843e-08	6.65				Evi-1	27	4395	89	42695	9.162	2.947	1.605e-07	6.229
DEC1 (Stra13)	18	2489	71	42695	4.139	4.349	9.031e-08	7.026	STRA13			HNF1-alpha	56	4395	267	42695	27.48	2.037	1.88e-07	5.761
NRF1	26	2489	139	42695	8.103	3.209	1.222e-07	6.489				Pdx-1 (IPF1)	33	4395	123	42695	12.66	2.606	1.883e-07	6.043
AP-2C	24	2489	124	42695	7.229	3.32	1.898e-07	6.437				EPAS1	43	4395	184	42695	18.94	2.27	2.193e-07	5.849	EPAS1
NF-kB1 (p105)	17	2489	67	42695	3.906	4.352	2.019e-07	6.833				GABP alpha	37	4395	148	42695	15.24	2.429	2.509e-07	5.898
ERR3	22	2489	108	42695	6.296	3.494	2.389e-07	6.457				PEA3	24	4395	75	42695	7.72	3.109	2.551e-07	6.191
PAX8	20	2489	93	42695	5.422	3.689	3.312e-07	6.459	PAX8			SOX9	41	4395	173	42695	17.81	2.302	2.778e-07	5.814
BACH2	11	2489	29	42695	1.691	6.506	3.358e-07	7.38				Oct-1	43	4395	186	42695	19.15	2.246	3.017e-07	5.768	POU2F1
E4BP4	16	2489	63	42695	3.673	4.356	4.521e-07	6.633	NFIL3			ERG	28	4395	97	42695	9.985	2.804	3.027e-07	6.026
Ikaros	17	2489	71	42695	4.139	4.107	4.965e-07	6.52				Ikaros	23	4395	71	42695	7.309	3.147	3.516e-07	6.133
SREBP2 (nuclear)	17	2489	71	42695	4.139	4.107	4.965e-07	6.52				SREBP2 (nuclear)	23	4395	71	42695	7.309	3.147	3.516e-07	6.133
RXRA	30	2489	190	42695	11.08	2.708	6.543e-07	5.872				SALL4	34	4395	132	42695	13.59	2.502	3.554e-07	5.855
Brca1	5	2489	5	42695	0.2915	17.15	6.708e-07	8.987				EKLF1	21	4395	61	42695	6.279	3.344	3.555e-07	6.207
HNF1-alpha	37	2489	267	42695	15.57	2.377	9.828e-07	5.616				NUR77	21	4395	62	42695	6.382	3.29	4.856e-07	6.114
PAX6	23	2489	129	42695	7.52	3.058	1.528e-06	5.826				TR-beta	36	4395	146	42695	15.03	2.395	5.194e-07	5.721
HIC1	8	2489	17	42695	0.9911	8.072	1.993e-06	7.257				ETS2	33	4395	129	42695	13.28	2.485	6.212e-07	5.722
NUR77	15	2489	62	42695	3.614	4.15	2.003e-06	6.176				NRSF	80	4395	447	42695	46.01	1.739	6.9e-07	5.318
FLI1	21	2489	114	42695	6.646	3.16	2.495e-06	5.745	FLI1			T-bet	18	4395	49	42695	5.044	3.569	8.058e-07	6.094
BMAL1	21	2489	115	42695	6.704	3.132	2.886e-06	5.697				NK31	22	4395	69	42695	7.103	3.097	8.536e-07	5.906	BAX
SP4	15	2489	64	42695	3.731	4.02	3.075e-06	6.016				LYL1	11	4395	20	42695	2.059	5.343	9.406e-07	6.581
FOXK1	16	2489	72	42695	4.197	3.812	3.083e-06	5.941				Fra-1	26	4395	91	42695	9.367	2.776	9.823e-07	5.744
TWIST1	22	2489	126	42695	7.345	2.995	3.658e-06	5.58				KLF5	22	4395	73	42695	7.515	2.928	2.473e-06	5.584	CKLF
KLF5	16	2489	73	42695	4.256	3.76	3.736e-06	5.872				LHX2	68	4395	374	42695	38.5	1.766	2.584e-06	5.042
DBP	46	2489	387	42695	22.56	2.039	4.077e-06	5.108				JunB	33	4395	137	42695	14.1	2.34	2.638e-06	5.321
FOXP2	29	2489	198	42695	11.54	2.512	4.673e-06	5.307				NF-AT1(NFATC2)	28	4395	107	42695	11.01	2.542	2.64e-06	5.41
MEIS1	18	2489	92	42695	5.363	3.356	5.289e-06	5.629				THAP11	15	4395	39	42695	4.015	3.736	3.396e-06	5.791
FOXP1	12	2489	44	42695	2.565	4.678	5.495e-06	6.074				Elk-1	37	4395	164	42695	16.88	2.192	3.597e-06	5.18
MYOG	38	2489	301	42695	17.55	2.166	6.792e-06	5.049				FOXP1	16	4395	44	42695	4.529	3.533	3.823e-06	5.693
ELF1	17	2489	86	42695	5.014	3.391	8.288e-06	5.522	ELF1			GLI-2	18	4395	54	42695	5.559	3.238	4.078e-06	5.575
BARX2	10	2489	32	42695	1.866	5.36	8.772e-06	6.139				ZNF217	26	4395	98	42695	10.09	2.577	4.501e-06	5.295	ZNF217
TITF1	18	2489	96	42695	5.597	3.216	9.859e-06	5.409				RARgamma	21	4395	70	42695	7.206	2.914	4.504e-06	5.43
KLF15	10	2489	33	42695	1.924	5.198	1.193e-05	6.002				PUR-alpha	10	4395	19	42695	1.956	5.113	5.077e-06	6.074
MYOD	26	2489	176	42695	10.26	2.534	1.213e-05	5.074				STAT4	19	4395	60	42695	6.176	3.076	5.255e-06	5.452	STAT4
ZNF145	12	2489	48	42695	2.798	4.288	1.46e-05	5.672				CDX2	31	4395	130	42695	13.38	2.317	6.515e-06	5.093
Elk-4	10	2489	34	42695	1.982	5.045	1.602e-05	5.871	ELK4			AP-2C	30	4395	124	42695	12.76	2.35	6.692e-06	5.101
ITF2	9	2489	28	42695	1.632	5.514	1.92e-05	5.944				PRDM5	23	4395	84	42695	8.647	2.66	8.891e-06	5.159
GLI-1	16	2489	84	42695	4.897	3.267	2.464e-05	5.175				AP-4	19	4395	62	42695	6.382	2.977	8.989e-06	5.277
SPI-B	6	2489	12	42695	0.6996	8.577	2.656e-05	6.531				RARbeta	14	4395	37	42695	3.809	3.676	8.989e-06	5.516
CTCF	24	2489	164	42695	9.561	2.51	3.017e-05	4.821				NF-kB2 (p100)	8	4395	13	42695	1.338	5.978	1.001e-05	6.081	NFKB2
DMTF1	5	2489	8	42695	0.4664	10.72	3.237e-05	6.842	DMTF1			SP2	15	4395	43	42695	4.426	3.389	1.372e-05	5.309
KLF6	13	2489	60	42695	3.498	3.717	3.401e-05	5.239	KLF6			ZNF145	16	4395	48	42695	4.941	3.238	1.385e-05	5.256
STAT4	13	2489	60	42695	3.498	3.717	3.401e-05	5.239	STAT4			MEIS1	24	4395	92	42695	9.47	2.534	1.407e-05	4.99
Lef-1	23	2489	155	42695	9.036	2.545	3.5e-05	4.796				LXR-beta	14	4395	39	42695	4.015	3.487	1.82e-05	5.264	NR1H2
SOX11	9	2489	30	42695	1.749	5.146	3.577e-05	5.652				ZNF148	15	4395	44	42695	4.529	3.312	1.885e-05	5.197
PBX1	17	2489	96	42695	5.597	3.038	3.729e-05	4.973				KLF6	18	4395	60	42695	6.176	2.914	2.126e-05	5.027	KLF6
HNF3-beta	35	2489	290	42695	16.91	2.07	3.981e-05	4.55				PXR	15	4395	45	42695	4.632	3.238	2.559e-05	5.089
EKLF1	13	2489	61	42695	3.556	3.656	4.093e-05	5.164				TWIST1	29	4395	126	42695	12.97	2.236	2.605e-05	4.706
FBI-1 (Pokemon)	11	2489	45	42695	2.623	4.193	4.146e-05	5.332				TEF-3	20	4395	72	42695	7.412	2.698	2.663e-05	4.886
MEL1	8	2489	24	42695	1.399	5.718	4.174e-05	5.752				MCR	11	4395	27	42695	2.779	3.958	3.679e-05	5.208
Evi-1	16	2489	89	42695	5.188	3.084	5.167e-05	4.896				JDP2	8	4395	15	42695	1.544	5.181	4.137e-05	5.486
PUR-alpha	7	2489	19	42695	1.108	6.32	6.132e-05	5.771				HOXC6	10	4395	23	42695	2.368	4.224	4.264e-05	5.238
KLF8	6	2489	14	42695	0.8162	7.351	7.798e-05	5.914				MEF2C	21	4395	80	42695	8.235	2.55	4.281e-05	4.701
C/EBPepsilon	9	2489	33	42695	1.924	4.678	8.225e-05	5.259				E4BP4	18	4395	63	42695	6.485	2.776	4.4e-05	4.777
TR-alpha	19	2489	122	42695	7.112	2.671	8.384e-05	4.6				NFIC	15	4395	47	42695	4.838	3.1	4.569e-05	4.88
HES1	14	2489	74	42695	4.314	3.245	8.413e-05	4.81				RFX6	14	4395	42	42695	4.323	3.238	4.735e-05	4.916
LHX2	41	2489	374	42695	21.8	1.88	8.495e-05	4.255				SNAIL1	25	4395	105	42695	10.81	2.313	5.03e-05	4.563
MEF2D	16	2489	93	42695	5.422	2.951	8.944e-05	4.687				MEF2D	23	4395	93	42695	9.573	2.402	5.264e-05	4.587	MEF2D
IRF5	10	2489	42	42695	2.448	4.084	0.0001172	4.976	IRF5			SPI-B	7	4395	12	42695	1.235	5.667	6.039e-05	5.477
SNAIL1	17	2489	105	42695	6.121	2.777	0.0001193	4.537				FoxL2	17	4395	59	42695	6.073	2.799	6.322e-05	4.684
JDP2	6	2489	15	42695	0.8745	6.861	0.0001235	5.649	JDP2			HCF1	11	4395	29	42695	2.985	3.685	8.032e-05	4.899	HCFC1
CSDA	6	2489	15	42695	0.8745	6.861	0.0001235	5.649				RBP-J kappa (CBF1)	29	4395	134	42695	13.79	2.102	8.579e-05	4.33	RBPJ
RUNX3	11	2489	51	42695	2.973	3.7	0.0001409	4.8				TITF1	23	4395	96	42695	9.882	2.327	8.918e-05	4.411
NFYC	8	2489	28	42695	1.632	4.901	0.000143	5.138				Fra-2	20	4395	78	42695	8.029	2.491	9.221e-05	4.464
c-Maf	11	2489	52	42695	3.031	3.629	0.0001693	4.719				CIC	8	4395	17	42695	1.75	4.572	0.0001293	4.989
CBF beta	10	2489	44	42695	2.565	3.899	0.0001776	4.786				NF-kB p65/p65	10	4395	26	42695	2.676	3.736	0.0001481	4.728	RELA
hASH1	12	2489	61	42695	3.556	3.374	0.0001806	4.617				ATF-6 alpha (50kDa)	10	4395	26	42695	2.676	3.736	0.0001481	4.728
HCF1	8	2489	29	42695	1.691	4.732	0.0001875	5.002				BTEB1	10	4395	26	42695	2.676	3.736	0.0001481	4.728
Elk-3	6	2489	16	42695	0.9328	6.433	0.0001879	5.408				FOXK2 (ILF1-4)	10	4395	26	42695	2.676	3.736	0.0001481	4.728
GLI-2	11	2489	54	42695	3.148	3.494	0.000241	4.563				E2F5	11	4395	31	42695	3.191	3.447	0.0001618	4.617
HOXC6	7	2489	23	42695	1.341	5.221	0.0002427	5.038				TEF-1	19	4395	75	42695	7.72	2.461	0.0001625	4.29
TEF-3	13	2489	72	42695	4.197	3.097	0.000243	4.431				HSF4	9	4395	22	42695	2.265	3.974	0.0001831	4.727
NURR1	9	2489	38	42695	2.215	4.063	0.0002669	4.699				CSX (Nkx2.5)	21	4395	88	42695	9.059	2.318	0.000188	4.193
E2F5	8	2489	31	42695	1.807	4.427	0.0003104	4.749				HOX11	5	4395	7	42695	0.7206	6.939	0.0002025	5.323
EGR3	7	2489	24	42695	1.399	5.003	0.0003255	4.881				IRF5	13	4395	42	42695	4.323	3.007	0.0002054	4.408	IRF5
HOX11	4	2489	7	42695	0.4081	9.802	0.0003497	5.795				TFE3	12	4395	37	42695	3.809	3.151	0.0002192	4.433
Mxi1	4	2489	7	42695	0.4081	9.802	0.0003497	5.795				MYOD	34	4395	176	42695	18.12	1.877	0.0002358	3.948
STOX1	4	2489	7	42695	0.4081	9.802	0.0003497	5.795				STAT5B	18	4395	71	42695	7.309	2.463	0.0002367	4.179
TR4	8	2489	32	42695	1.866	4.288	0.0003929	4.63				SMAD4	41	4395	228	42695	23.47	1.747	0.0002903	3.831
GATA-4	22	2489	171	42695	9.969	2.207	0.0004179	3.935				NFYC	10	4395	28	42695	2.882	3.469	0.0003017	4.428
SOX17	10	2489	50	42695	2.915	3.431	0.0005343	4.279				C/EBPepsilon	11	4395	33	42695	3.397	3.238	0.0003045	4.357
TBX5	11	2489	59	42695	3.44	3.198	0.0005391	4.204				Bcl-3	8	4395	19	42695	1.956	4.09	0.0003327	4.564	BCL3
TRPS1	6	2489	19	42695	1.108	5.417	0.0005472	4.791	TRPS1			Aiolos	8	4395	19	42695	1.956	4.09	0.0003327	4.564
FOXK2 (ILF1-4)	7	2489	26	42695	1.516	4.618	0.0005582	4.592				GABP beta1	8	4395	19	42695	1.956	4.09	0.0003327	4.564
ATF-5	5	2489	13	42695	0.7579	6.597	0.0005813	5.022				hASH1	16	4395	61	42695	6.279	2.548	0.0003405	4.099
RFX6	9	2489	42	42695	2.448	3.676	0.0005914	4.317				NF-kB1 (p105)	17	4395	67	42695	6.897	2.465	0.0003453	4.065
NK31	12	2489	69	42695	4.023	2.983	0.0005936	4.102				ROR-alpha	21	4395	92	42695	9.47	2.217	0.0003611	3.96	RORA
SMAD1	18	2489	131	42695	7.637	2.357	0.0006157	3.87				CSDA	7	4395	15	42695	1.544	4.533	0.0003709	4.637
ZNF42 (MZF1)	10	2489	51	42695	2.973	3.363	0.0006302	4.202				GFI-1	14	4395	50	42695	5.147	2.72	0.0003809	4.122	GFI1
RARgamma	12	2489	70	42695	4.081	2.941	0.0006789	4.043				SMAD2	29	4395	147	42695	15.13	1.916	0.000455	3.77	SMAD2
Oct-2	9	2489	43	42695	2.507	3.59	0.0007096	4.228				CLOCK	19	4395	81	42695	8.338	2.279	0.0004698	3.902
SP2	9	2489	43	42695	2.507	3.59	0.0007096	4.228				ATH1	18	4395	75	42695	7.72	2.331	0.0004882	3.909
SOX4	16	2489	111	42695	6.471	2.473	0.0007131	3.865				DMTF1	5	4395	8	42695	0.8235	6.072	0.0004941	4.86
LYL1	6	2489	20	42695	1.166	5.146	0.0007433	4.614				DP1	5	4395	8	42695	0.8235	6.072	0.0004941	4.86
TBX2	6	2489	20	42695	1.166	5.146	0.0007433	4.614				TBX2	8	4395	20	42695	2.059	3.886	0.0005046	4.373
Spi-C	3	2489	4	42695	0.2332	12.87	0.000757	5.905				TIEG1	8	4395	20	42695	2.059	3.886	0.0005046	4.373
OTX2	12	2489	71	42695	4.139	2.899	0.0007742	3.985				E2A	24	4395	114	42695	11.74	2.045	0.000514	3.785
STAT5B	12	2489	71	42695	4.139	2.899	0.0007742	3.985				E4F1	12	4395	41	42695	4.221	2.843	0.0006324	4	E4F1
AP-4	11	2489	62	42695	3.614	3.043	0.000834	4.006				PBX1	21	4395	96	42695	9.882	2.125	0.0006599	3.738
SOX6	7	2489	28	42695	1.632	4.288	0.0009069	4.331				TBX5	15	4395	59	42695	6.073	2.47	0.0007377	3.827
TFII-I	15	2489	103	42695	6.005	2.498	0.0009264	3.787				PEG3	9	4395	26	42695	2.676	3.363	0.0007852	4.082
NRSF	43	2489	447	42695	26.06	1.65	0.0009591	3.438				BARX2	10	4395	32	42695	3.294	3.036	0.00101	3.902
KLF2	9	2489	45	42695	2.623	3.431	0.001004	4.059				NF-AT3(NFATC4)	12	4395	43	42695	4.426	2.711	0.001011	3.803
TFE3	8	2489	37	42695	2.157	3.709	0.001112	4.101				Lef-1	29	4395	155	42695	15.96	1.818	0.001103	3.454
PRDM5	13	2489	84	42695	4.897	2.655	0.001121	3.777				PAX7	12	4395	44	42695	4.529	2.649	0.001261	3.708
HBP1	4	2489	9	42695	0.5247	7.624	0.001145	4.945	HBP1			ERR3	22	4395	108	42695	11.12	1.979	0.001357	3.45
ZF5	4	2489	9	42695	0.5247	7.624	0.001145	4.945				HEY1	14	4395	57	42695	5.868	2.386	0.00157	3.547
DLX4 (BP1)	5	2489	15	42695	0.8745	5.718	0.00123	4.547				SREBP1 precursor	13	4395	51	42695	5.25	2.476	0.001587	3.573	SREBF1
SREBP2 precursor	5	2489	15	42695	0.8745	5.718	0.00123	4.547				TFII-I	21	4395	103	42695	10.6	1.981	0.001704	3.375	GTF2IRD1
ESE3	6	2489	22	42695	1.283	4.678	0.001294	4.294	EHF			NeuroD1 (NDF1)	16	4395	70	42695	7.206	2.22	0.001707	3.462
RFX3	6	2489	22	42695	1.283	4.678	0.001294	4.294				PBX2	6	4395	14	42695	1.441	4.163	0.001712	4.01	PBX2
SOX3	7	2489	30	42695	1.749	4.002	0.001408	4.093				SP4	15	4395	64	42695	6.588	2.277	0.001802	3.463
HNF6	8	2489	39	42695	2.274	3.519	0.001597	3.915				BACH1	11	4395	40	42695	4.118	2.671	0.001849	3.583
PROX1	9	2489	48	42695	2.798	3.216	0.001623	3.823				FOXD3	11	4395	40	42695	4.118	2.671	0.001849	3.583
SALL4	17	2489	132	42695	7.695	2.209	0.001773	3.462				HOXB4	11	4395	40	42695	4.118	2.671	0.001849	3.583
EGFR	3	2489	5	42695	0.2915	10.29	0.00181	5.17				CREB3	5	4395	10	42695	1.029	4.857	0.001862	4.132	CREB3
MIZF	3	2489	5	42695	0.2915	10.29	0.00181	5.17				ATF-7	5	4395	10	42695	1.029	4.857	0.001862	4.132
CREB3	4	2489	10	42695	0.583	6.861	0.001821	4.612				HOXB13	5	4395	10	42695	1.029	4.857	0.001862	4.132
NeuroD2	4	2489	10	42695	0.583	6.861	0.001821	4.612				NXF	5	4395	10	42695	1.029	4.857	0.001862	4.132
NXF	4	2489	10	42695	0.583	6.861	0.001821	4.612				BACH2	9	4395	29	42695	2.985	3.015	0.001893	3.677
T-bet	9	2489	49	42695	2.857	3.151	0.001887	3.748	TBX21			Kaiso	7	4395	19	42695	1.956	3.579	0.002004	3.809
BACH1	8	2489	40	42695	2.332	3.431	0.001896	3.827	BACH1			TRPS1	7	4395	19	42695	1.956	3.579	0.002004	3.809
ASH2	q	2489	24	42695	1.399	4.288	0.002112	4.009	ASCL2			GFI1B	8	4395	24	42695	2.471	3.238	0.002023	3.715
Securin	6	2489	24	42695	1.399	4.288	0.002112	4.009	PTTG1			MEL1	8	4395	24	42695	2.471	3.238	0.002023	3.715
CAR	6	2489	24	42695	1.399	4.288	0.002112	4.009				SOX11	9	4395	30	42695	3.088	2.914	0.00246	3.553
MAD	5	2489	17	42695	0.9911	5.045	0.002298	4.151	MXD1			SOX3	9	4395	30	42695	3.088	2.914	0.00246	3.553
NeuroD1 (NDF1)	11	2489	70	42695	4.081	2.696	0.002319	3.532				TAF1	9	4395	30	42695	3.088	2.914	0.00246	3.553
SMAD2	18	2489	147	42695	8.57	2.1	0.002337	3.325				ZIC3	9	4395	30	42695	3.088	2.914	0.00246	3.553
LRH1	15	2489	113	42695	6.588	2.277	0.002385	3.382				ZNF306	9	4395	30	42695	3.088	2.914	0.00246	3.553
ELF3	7	2489	33	42695	1.924	3.639	0.002535	3.773				LMO2	6	4395	15	42695	1.544	3.886	0.002607	3.787
FEZF2	7	2489	33	42695	1.924	3.639	0.002535	3.773				OLIG1	4	4395	7	42695	0.7206	5.551	0.003037	4.079
E2A	15	2489	114	42695	6.646	2.257	0.002601	3.344				HES1	16	4395	74	42695	7.618	2.1	0.003119	3.209
ZNF384	4	2489	11	42695	0.6413	6.238	0.002729	4.323				CREM (repressors)	10	4395	37	42695	3.809	2.626	0.003381	3.351	CREM
MAZ	8	2489	43	42695	2.507	3.191	0.003062	3.577				TGIF	10	4395	37	42695	3.809	2.626	0.003381	3.351
BTEB1	6	2489	26	42695	1.516	3.958	0.003268	3.754				AEBP1	11	4395	43	42695	4.426	2.485	0.003447	3.301
NF-kB p65/p65	6	2489	26	42695	1.516	3.958	0.003268	3.754				MAZ	11	4395	43	42695	4.426	2.485	0.003447	3.301
Beta-catenin	2	2489	2	42695	0.1166	17.15	0.003397	5.684				Oct-2	11	4395	43	42695	4.426	2.485	0.003447	3.301
BTG2	2	2489	2	42695	0.1166	17.15	0.003397	5.684				FOXC1	8	4395	26	42695	2.676	2.989	0.003565	3.437
CIZ1	2	2489	2	42695	0.1166	17.15	0.003397	5.684				CREB3L2	3	4395	4	42695	0.4118	7.286	0.004024	4.259	CREB3L2
Ebp1	2	2489	2	42695	0.1166	17.15	0.003397	5.684				HOXB8	3	4395	4	42695	0.4118	7.286	0.004024	4.259
Foxl1	2	2489	2	42695	0.1166	17.15	0.003397	5.684				SOX17	12	4395	50	42695	5.147	2.331	0.004061	3.191
LITAF	2	2489	2	42695	0.1166	17.15	0.003397	5.684				POU3F2 (BRN2)	19	4395	98	42695	10.09	1.883	0.004933	2.966
TAFII55	2	2489	2	42695	0.1166	17.15	0.003397	5.684				FEZF2	9	4395	33	42695	3.397	2.649	0.004997	3.211
ZNF395	2	2489	2	42695	0.1166	17.15	0.003397	5.684				SATB1	9	4395	33	42695	3.397	2.649	0.004997	3.211
GCMA	3	2489	6	42695	0.3498	8.577	0.003463	4.618				HNF6	10	4395	39	42695	4.015	2.491	0.005102	3.155
NRF3	3	2489	6	42695	0.3498	8.577	0.003463	4.618				TCF8	20	4395	106	42695	10.91	1.833	0.005481	2.908	ZEB1
Phox1 (PRRX1)	3	2489	6	42695	0.3498	8.577	0.003463	4.618				MIST1	8	4395	28	42695	2.882	2.776	0.005887	3.184
PAX7	8	2489	44	42695	2.565	3.119	0.003554	3.499				PAX6	23	4395	129	42695	13.28	1.732	0.006272	2.821
ZNF148	8	2489	44	42695	2.565	3.119	0.003554	3.499				ATF-5	5	4395	13	42695	1.338	3.736	0.007302	3.343	ATF5
HOXA9	7	2489	35	42695	2.04	3.431	0.003604	3.579				ZNF161	5	4395	13	42695	1.338	3.736	0.007302	3.343	VEZF1
ELF4	4	2489	12	42695	0.6996	5.718	0.003906	4.067				MafK	5	4395	13	42695	1.338	3.736	0.007302	3.343
KLF17	4	2489	12	42695	0.6996	5.718	0.003906	4.067				THAP1	5	4395	13	42695	1.338	3.736	0.007302	3.343
Aiolos	5	2489	19	42695	1.108	4.514	0.003917	3.812				YAP1 (YAp65)	5	4395	13	42695	1.338	3.736	0.007302	3.343
Bcl-3	5	2489	19	42695	1.108	4.514	0.003917	3.812				MTG16 (CBFA2T3)	6	4395	18	42695	1.853	3.238	0.007377	3.217
Kaiso	5	2489	19	42695	1.108	4.514	0.003917	3.812				ELF5	8	4395	29	42695	2.985	2.68	0.007408	3.065
ER81	6	2489	27	42695	1.574	3.812	0.003997	3.636				SMAD1	23	4395	131	42695	13.49	1.706	0.007568	2.74	SMAD1
MCR	6	2489	27	42695	1.574	3.812	0.003997	3.636				NF-AT2(NFATC1)	22	4395	125	42695	12.87	1.71	0.00861	2.692
ERR2	11	2489	75	42695	4.372	2.516	0.004026	3.269				CAR	7	4395	24	42695	2.471	2.833	0.008698	3.043
HOXA10	7	2489	36	42695	2.099	3.335	0.004252	3.488				EGR3	7	4395	24	42695	2.471	2.833	0.008698	3.043
GATA-6	15	2489	120	42695	6.996	2.144	0.004265	3.123				COUP-TFI	15	4395	75	42695	7.72	1.943	0.008766	2.769
ZNF217	13	2489	98	42695	5.713	2.275	0.004532	3.145	ZNF217			SOX10	10	4395	42	42695	4.323	2.313	0.008885	2.884
COUP-TFII	13	2489	99	42695	5.771	2.252	0.004946	3.104				GATA-4	28	4395	171	42695	17.6	1.591	0.009182	2.622
RXRB	5	2489	20	42695	1.166	4.288	0.004974	3.66				HOXA10	9	4395	36	42695	3.706	2.429	0.009202	2.905
CREM (repressors)	7	2489	37	42695	2.157	3.245	0.004985	3.4				PIT1	9	4395	36	42695	3.706	2.429	0.009202	2.905
RARbeta	7	2489	37	42695	2.157	3.245	0.004985	3.4				HBP1	4	4395	9	42695	0.9265	4.318	0.00923	3.372
SLUG	10	2489	67	42695	3.906	2.56	0.005258	3.18				HOXC8	4	4395	9	42695	0.9265	4.318	0.00923	3.372
ZNF161	4	2489	13	42695	0.7579	5.278	0.005384	3.838	VEZF1			ZF5	4	4395	9	42695	0.9265	4.318	0.00923	3.372
YAP1 (YAp65)	4	2489	13	42695	0.7579	5.278	0.005384	3.838				FosB	13	4395	62	42695	6.382	2.037	0.00952	2.768
NFIC	8	2489	47	42695	2.74	2.92	0.005403	3.276				ATF-6 alpha (90kDa)	6	4395	19	42695	1.956	3.068	0.009857	3.054
HEY1	9	2489	57	42695	3.323	2.708	0.005445	3.211				KLF8	5	4395	14	42695	1.441	3.469	0.01041	3.13
CITED2	3	2489	7	42695	0.4081	7.351	0.005798	4.181	CITED2			Mesogenin 1	5	4395	14	42695	1.441	3.469	0.01041	3.13
AF-4	3	2489	7	42695	0.4081	7.351	0.005798	4.181				ZNF395	2	4395	2	42695	0.2059	9.714	0.01059	4.175	ZNF395
RFX1	6	2489	29	42695	1.691	3.549	0.005807	3.416				Tcfl5	2	4395	2	42695	0.2059	9.714	0.01059	4.175	TCFL5
TCF12	8	2489	48	42695	2.798	2.859	0.006159	3.206				MYEF2	2	4395	2	42695	0.2059	9.714	0.01059	4.175	MYEF2
TFEB	7	2489	39	42695	2.274	3.079	0.006729	3.232				Beta-catenin	2	4395	2	42695	0.2059	9.714	0.01059	4.175
THAP11	7	2489	39	42695	2.274	3.079	0.006729	3.232				CIZ1	2	4395	2	42695	0.2059	9.714	0.01059	4.175
TAF1	6	2489	30	42695	1.749	3.431	0.006906	3.314				Ebp1	2	4395	2	42695	0.2059	9.714	0.01059	4.175
ZIC3	6	2489	30	42695	1.749	3.431	0.006906	3.314				En2	2	4395	2	42695	0.2059	9.714	0.01059	4.175
REV-ERBalpha	8	2489	49	42695	2.857	2.801	0.006993	3.138				Foxl1	2	4395	2	42695	0.2059	9.714	0.01059	4.175
TBX3	8	2489	49	42695	2.857	2.801	0.006993	3.138				LHX1	2	4395	2	42695	0.2059	9.714	0.01059	4.175
FOXD3	7	2489	40	42695	2.332	3.002	0.007754	3.152				RFXANK	2	4395	2	42695	0.2059	9.714	0.01059	4.175
GFI-1	8	2489	50	42695	2.915	2.745	0.007909	3.071	GFI1			TAFII55	2	4395	2	42695	0.2059	9.714	0.01059	4.175
TCF8	13	2489	106	42695	6.18	2.104	0.008751	2.831	ZEB1			ETV6(TEL1)	7	4395	25	42695	2.573	2.72	0.01103	2.914
HHEX (PRH)	3	2489	8	42695	0.4664	6.433	0.008877	3.823	HHEX			LRH1	20	4395	113	42695	11.63	1.719	0.01116	2.594
Mixl1	3	2489	8	42695	0.4664	6.433	0.008877	3.823				KLF3	8	4395	31	42695	3.191	2.507	0.01131	2.843
PDEF	3	2489	8	42695	0.4664	6.433	0.008877	3.823				SMAD5	15	4395	78	42695	8.029	1.868	0.01254	2.6
SOX18	3	2489	8	42695	0.4664	6.433	0.008877	3.823				BATF	6	4395	20	42695	2.059	2.914	0.01288	2.901
CDX2	15	2489	130	42695	7.579	1.979	0.008886	2.782				RUNX3	11	4395	51	42695	5.25	2.095	0.01329	2.651	RUNX3
E4F1	7	2489	41	42695	2.39	2.929	0.00889	3.074				TR4	8	4395	32	42695	3.294	2.429	0.01375	2.739	NR2C2
SREBP1 precursor	8	2489	51	42695	2.973	2.691	0.008912	3.006				MTF-1	7	4395	26	42695	2.676	2.615	0.01378	2.791	MTF1
ASH2L	4	2489	15	42695	0.8745	4.574	0.009362	3.445				CREM (activators)	16	4395	86	42695	8.853	1.807	0.01382	2.539	CREM
FIP200	2	2489	3	42695	0.1749	11.44	0.009796	4.497				ELF1	16	4395	86	42695	8.853	1.807	0.01382	2.539
MTB-Zf	2	2489	3	42695	0.1749	11.44	0.009796	4.497				KLF13	4	4395	10	42695	1.029	3.886	0.01414	3.092
HMGA2	5	2489	24	42695	1.399	3.574	0.01124	3.138				NeuroD2	4	4395	10	42695	1.029	3.886	0.01414	3.092
NF-AT3(NFATC4)	7	2489	43	42695	2.507	2.792	0.01152	2.926				ZNF304	4	4395	10	42695	1.029	3.886	0.01414	3.092
COUP-TFI	10	2489	75	42695	4.372	2.287	0.01156	2.776				ZNF652	4	4395	10	42695	1.029	3.886	0.01414	3.092
POU3F2 (BRN2)	12	2489	98	42695	5.713	2.1	0.01164	2.714				DLX4 (BP1)	5	4395	15	42695	1.544	3.238	0.01431	2.937
SF1	10	2489	76	42695	4.431	2.257	0.01264	2.729				c-Maf	11	4395	52	42695	5.353	2.055	0.01533	2.579
AFX1	3	2489	9	42695	0.5247	5.718	0.01274	3.522				MEF2A	15	4395	80	42695	8.235	1.821	0.01569	2.491
ETV6(TEL1)	5	2489	25	42695	1.457	3.431	0.01339	3.025	ETV6			KLF15	8	4395	33	42695	3.397	2.355	0.01656	2.638	CKLF
ETV2	4	2489	17	42695	0.9911	4.036	0.01487	3.115				CTIP2	8	4395	33	42695	3.397	2.355	0.01656	2.638	ATL1
MAFG	4	2489	17	42695	0.9911	4.036	0.01487	3.115				BMAL2	3	4395	6	42695	0.6176	4.857	0.01716	3.201
SMAD5	10	2489	78	42695	4.547	2.199	0.01502	2.637				HB9	3	4395	6	42695	0.6176	4.857	0.01716	3.201
ATF-6 alpha (50kDa)	5	2489	26	42695	1.516	3.299	0.01579	2.917				HLF	3	4395	6	42695	0.6176	4.857	0.01716	3.201
PEG3	5	2489	26	42695	1.516	3.299	0.01579	2.917				MeCP2	3	4395	6	42695	0.6176	4.857	0.01716	3.201
FOXC2	6	2489	36	42695	2.099	2.859	0.01684	2.776				ZNF263	3	4395	6	42695	0.6176	4.857	0.01716	3.201
PIT1	6	2489	36	42695	2.099	2.859	0.01684	2.776				SLUG	13	4395	67	42695	6.897	1.885	0.01797	2.456
ATF-7	3	2489	10	42695	0.583	5.146	0.01742	3.262				Elk-3	5	4395	16	42695	1.647	3.036	0.01908	2.759
GCR Alpha	3	2489	10	42695	0.583	5.146	0.01742	3.262				Elk-4	8	4395	34	42695	3.5	2.286	0.01975	2.541
KLF13	3	2489	10	42695	0.583	5.146	0.01742	3.262				ERR2	14	4395	75	42695	7.72	1.813	0.01987	2.388
MLX	3	2489	10	42695	0.583	5.146	0.01742	3.262				c-Jun/c-Jun	4	4395	11	42695	1.132	3.533	0.02044	2.846	JUN
PAX4	3	2489	10	42695	0.583	5.146	0.01742	3.262				FOXQ1 (HFH1)	4	4395	11	42695	1.132	3.533	0.02044	2.846
MTG16 (CBFA2T3)	4	2489	18	42695	1.049	3.812	0.01826	2.969				TCF12	10	4395	48	42695	4.941	2.024	0.02244	2.404
ZNF202	4	2489	18	42695	1.049	3.812	0.01826	2.969				HOXA9	8	4395	35	42695	3.603	2.22	0.02335	2.447
BARX1	2	2489	4	42695	0.2332	8.577	0.01884	3.77				MKL1	5	4395	17	42695	1.75	2.857	0.02479	2.594	MKL1
CNBP	2	2489	4	42695	0.2332	8.577	0.01884	3.77				CREB-H	5	4395	17	42695	1.75	2.857	0.02479	2.594
HOXB8	2	2489	4	42695	0.2332	8.577	0.01884	3.77				MAD	5	4395	17	42695	1.75	2.857	0.02479	2.594
MLXIP	2	2489	4	42695	0.2332	8.577	0.01884	3.77				MAFG	5	4395	17	42695	1.75	2.857	0.02479	2.594
TSC-22	2	2489	4	42695	0.2332	8.577	0.01884	3.77				RFX1	7	4395	29	42695	2.985	2.345	0.0249	2.454
ZFPM1 (FOG)	2	2489	4	42695	0.2332	8.577	0.01884	3.77
CLOCK	10	2489	81	42695	4.722	2.118	0.01918	2.505
ATF-6 alpha (90kDa)	4	2489	19	42695	1.108	3.611	0.02208	2.833
BOB1	3	2489	11	42695	0.6413	4.678	0.02293	3.036
EBF2	3	2489	11	42695	0.6413	4.678	0.02293	3.036
FOXQ1 (HFH1)	3	2489	11	42695	0.6413	4.678	0.02293	3.036
TR-beta	15	2489	146	42695	8.511	1.762	0.02364	2.296
CUX1	6	2489	39	42695	2.274	2.639	0.02434	2.548
ELF5	5	2489	29	42695	1.691	2.957	0.0247	2.624
